# Supplementary material for: Disturbance of phylogenetic layer-specific adaptation of human brain gene expression in Alzheimer's disease
Source: Sci Rep. 2021 Oct 12;11:20200. doi: 10.1038/s41598-021-99760-5 (PMC8511061; doi:10.1038/s41598-021-99760-5)
Supplement: Supplementary file 2 — Supplementary Information 2. [file 41598_2021_99760_MOESM2_ESM.xlsx]

## Sheet: Sheet1
Disturbance of phylogenetic layer-specific adaptation of human brain gene expression in Alzheimer's disease
Natasha Andressa Nogueira Jorge1§*, Uwe Ueberham2§, Mara Knobloch2, Peter F. Stadler1,3-6, Jörg Fallmann1#, Thomas Arendt2#
1. Bioinformatics Group, Department of Computer Science, and Interdisciplinary Center for Bioinformatics, Leipzig, D-04107, Germany.
2. Paul Flechsig Institute for Brain Research, University of Leipzig - Medical Faculty, Leipzig, Germany
3. Max Planck Institute for Mathematics in the Science, Leipzig, Germany
4. Institute for Theoretical Chemistry, University of Vienna, Wien, Austria
5. Facultad de Ciencias, Universidad Nacional de Colombia, Bogotá, Colombia
6. Santa Fe Institute, Santa Fe, USA

## Sheet: S1 Selected_reads
Supplementary table S1: Number of high quality reads for each sample.
Patient	Gender	Age	Site	Sample	Num. of Reads
1	Female	77	SUP	AD	41548864
			INF		135885952
			SWM		36310980
			ALL		476718116
2	Female	79	SUP	CT	97284972
			INF		361548472
			SWM		76010888
			ALL		55981424
3	Female	82	SUP	AD	64849480
			INF		51236676
			SWM		42142960
			ALL		55313744
4	Male	82	SUP	CT	30146256
			INF		39738528
			SWM		52725576
			ALL		58675588
5	Male	66	SUP	AD	166116676
			INF		73429676
			SWM		117083176
			ALL		147770556
6	Female	84	SUP	CT	108179988
			INF		96825092
			SWM		105259896
			ALL		81211052

## Sheet: S2 DEG ALL ADxHC
Suplementary table S2: Differentially expressed genes between AD and HC in ALL samples
ensembl_gene_id	gene_biotype	external_gene_name	logFC	logCPM	PValue	FDR
ENSG00000050628	protein_coding	PTGER3	2.13	2.89	5.02e-09	1.54e-05
ENSG00000101670	protein_coding	LIPG	-2.69	1.19	0.000142	0.0461
ENSG00000119681	protein_coding	LTBP2	-2.23	1.79	1.24e-05	0.00848
ENSG00000124212	protein_coding	PTGIS	-2.2	1.3	0.000114	0.0396
ENSG00000125337	protein_coding	KIF25	-2.27	2.09	1.48e-05	0.00906
ENSG00000140873	protein_coding	ADAMTS18	-2.37	2.56	1.34e-05	0.00848
ENSG00000168542	protein_coding	COL3A1	-2.28	0.99	0.000107	0.0379
ENSG00000179344	protein_coding	HLA-DQB1	-2.64	2.3	4.06e-06	0.00393
ENSG00000184984	protein_coding	CHRM5	-2.59	2.49	6.59e-06	0.0055
ENSG00000198502	protein_coding	HLA-DRB5	-4.58	1.75	2.77e-09	1.02e-05
ENSG00000224114	processed_pseudogene	Ribosomal protein S14 (RPS14) pseudogene	2.65	0.96	5.91e-06	0.00517
ENSG00000226278	unprocessed_pseudogene	PSPHP1	7.63	0.57	2.06e-11	1.26e-07
ENSG00000269028	protein_coding	MTRNR2L12	2.37	2.14	1.56e-08	4.11e-05
ENSG00000274602	transcribed_unprocessed_pseudogene	PI4KAP1	-2.53	4.1	4.55e-13	8.36e-09
ENSG00000277437	miRNA	Novel gene	-4.52	1.01	1.24e-06	0.00176
ENSG00000280255	TEC	Novel gene	2.11	3.18	2.34e-09	1.02e-05
ENSG00000286619	lncRNA	Novel transcript, antisense to PM20D1	2.24	4.27	3.94e-12	3.62e-08

## Sheet: S3 DEG HC SUPxALL
Suplementary table S3: Differentially expressed genes between SUP and ALL in HC samples
ensembl_gene_id	gene_biotype	external_gene_name	logFC	logCPM	PValue	FDR	Significative
ENSG00000041982	protein_coding	TNC	2.1	5.03	3.21e-09	1.16e-05	Yes
ENSG00000134817	protein_coding	APLNR	2.04	5.24	3.3e-09	1.16e-05	Yes
ENSG00000162444	protein_coding	RBP7	2.12	2.06	8.1e-05	0.0252	Yes
ENSG00000200488	misc_RNA	RN7SKP203	3.06	2.56	3.26e-11	2.99e-07	Yes
ENSG00000200959	snoRNA	SNORA74A	2.35	2.58	6.59e-07	0.000606	Yes
ENSG00000202354	misc_RNA	RNY3	2.27	5.63	2.98e-09	1.16e-05	Yes
ENSG00000224114	processed_pseudogene	AL591846.1	2.92	0.96	2.63e-06	0.00179	Yes
ENSG00000227392	lncRNA	HPN-AS1	2.38	2.86	2.33e-07	0.000268	Yes
ENSG00000258701	lncRNA	LINC00638	3.92	0.7	0.000271	0.047	Yes
ENSG00000259660	transcribed_unprocessed_pseudogene	DNM1P47	3.24	1.05	0.000108	0.0283	Yes
ENSG00000263740	misc_RNA	RN7SL4P	2.28	6.78	4.54e-13	8.34e-09	Yes
ENSG00000269028	protein_coding	MTRNR2L12	2.51	2.14	8.26e-09	2.17e-05	Yes
ENSG00000277437	miRNA	FP671120.2	-4.36	1.01	7.24e-06	0.00403	Yes

## Sheet: S4 DEG HC INFxALL
Suplementary table S4: Differentially expressed genes between INF and ALL in HC samples
ensembl_gene_id	gene_biotype	external_gene_name	logFC	logCPM	PValue	FDR	Significative
ENSG00000200488	misc_RNA	RN7SKP203	2.35	2.56	7.67e-09	3.52e-05	Yes
ENSG00000269028	protein_coding	MTRNR2L12	4.04	2.14	4.76e-18	8.74e-14	Yes
ENSG00000275708	miRNA	MIR3648-1	-2.04	4.07	5.8e-09	3.52e-05	Yes
ENSG00000277437	miRNA	FP671120.2	-4.13	1.01	2.17e-05	0.0363	Yes

## Sheet: S5 DEG HC ALLxSWM
Suplementary table S5: Differentially expressed genes between ALL and SWM in HC samples
ensembl_gene_id	gene_biotype	external_gene_name	logFC	logCPM	LR	PValue	FDR	Significative
ENSG00000111249	protein_coding	CUX2	-2.24	4.84	49.87	1.64e-12	7.54e-09	Yes
ENSG00000113389	protein_coding	NPR3	-3.85	0.48	20.29	6.65e-06	0.000403	Yes
ENSG00000128645	protein_coding	HOXD1	2.38	1.43	14.79	0.00012	0.00339	Yes
ENSG00000187634	protein_coding	SAMD11	2.11	1.61	13.74	0.000209	0.00506	Yes
ENSG00000187908	protein_coding	DMBT1	2.02	2.26	16.56	4.7e-05	0.00167	Yes
ENSG00000199347	snRNA	RNU5E-1	2.33	1.95	24.69	6.74e-07	7.74e-05	Yes
ENSG00000199785	snoRNA	SNORA52	2.03	0.67	10.22	0.00139	0.0197	Yes
ENSG00000200320	snoRNA	SNORA63	2.07	4.92	50.54	1.17e-12	7.17e-09	Yes
ENSG00000200394	snoRNA	SNORA38B	2.75	0.64	20.23	6.86e-06	0.000409	Yes
ENSG00000202354	misc_RNA	RNY3	2.23	5.63	56.68	5.12e-14	4.7e-10	Yes
ENSG00000206597	snoRNA	SNORA57	2.64	1.85	30.61	3.15e-08	1.16e-05	Yes
ENSG00000207405	snoRNA	SNORA64	2.05	1.01	13.9	0.000193	0.00471	Yes
ENSG00000208772	snoRNA	SNORD94	2.34	3.16	41.32	1.29e-10	3.97e-07	Yes
ENSG00000209582	snoRNA	SNORA48	2.29	2.15	25.76	3.86e-07	5.17e-05	Yes
ENSG00000214756	protein_coding	CSKMT	2.02	2.47	23.97	9.81e-07	9.96e-05	Yes
ENSG00000237352	lncRNA	LINC01358	2.75	1	14.19	0.000165	0.00421	Yes
ENSG00000238622	snoRNA	SNORD97	2.05	2.69	28.03	1.2e-07	2.39e-05	Yes
ENSG00000239039	snoRNA	SNORD13	2.33	1.3	16.36	5.23e-05	0.00181	Yes
ENSG00000240534	processed_pseudogene	RPL34P17	2.18	2.08	18.48	1.71e-05	0.000821	Yes
ENSG00000250208	lncRNA	FZD10-AS1	2.56	1.24	17.93	2.29e-05	0.000982	Yes
ENSG00000250770	transcribed_unprocessed_pseudogene	AC005865.1	-2.26	2.15	18.52	1.68e-05	0.00081	Yes
ENSG00000252316	misc_RNA	RNY4	3.84	5.97	146.3	1.12e-33	2.06e-29	Yes
ENSG00000254487	unprocessed_pseudogene	AC130364.1	-2.79	0.87	15.27	9.3e-05	0.00283	Yes
ENSG00000258844	lncRNA	AL162511.1	2.05	3.53	29.94	4.45e-08	1.41e-05	Yes
ENSG00000258859	lncRNA	LINC02296	-2.15	0.65	11.98	0.000539	0.00999	Yes
ENSG00000262188	lncRNA	LINC01978	2.03	2.05	17.34	3.13e-05	0.00124	Yes
ENSG00000264229	snRNA	RNU4ATAC	3.87	0.12	13.22	0.000278	0.00619	Yes
ENSG00000268170	lncRNA	AC073342.1	2.83	2.03	25.19	5.19e-07	6.33e-05	Yes
ENSG00000269906	lncRNA	AL606834.1	2.9	0.74	13.58	0.000229	0.00539	Yes
ENSG00000270426	lncRNA	AC099343.2	2.03	1.18	9.81	0.00174	0.0228	Yes
ENSG00000271907	snoRNA	SNORA35B	2.52	1.59	25.21	5.13e-07	6.33e-05	Yes
ENSG00000275110	miRNA	AL928646.1	-2.2	0.48	11.89	0.000564	0.0103	Yes
ENSG00000275708	miRNA	MIR3648-1	2.03	4.07	33.69	6.45e-09	5.16e-06	Yes
ENSG00000277194	snoRNA	SNORD22	2.15	0.66	12.26	0.000464	0.00885	Yes
ENSG00000277437	miRNA	FP671120.2	4.16	1.01	17.48	2.9e-05	0.00118	Yes
ENSG00000283443	unprocessed_pseudogene	AC018688.1	2.43	0.57	8.65	0.00327	0.0353	Yes
ENSG00000285646	lncRNA	AL021155.4	2.15	2.15	23.03	1.6e-06	0.000144	Yes
ENSG00000286171	lncRNA	AC073140.1	2.12	0.71	10.06	0.00151	0.0207	Yes
ENSG00000286647	lncRNA	AC008459.1	-3.58	1.24	17.02	3.71e-05	0.00138	Yes
ENSG00000286870	lncRNA	AL121981.1	2.14	0.53	10.44	0.00123	0.0182	Yes
ENSG00000287372	lncRNA	AL627316.1	2.98	1.33	17.06	3.62e-05	0.00136	Yes
ENSG00000287925	lncRNA	AL353576.1	-2.03	1.56	10.59	0.00114	0.0172	Yes
ENSG00000070729	protein_coding	CNGB1	-2.17	1.45	13.39	0.000253	0.0058	Yes
ENSG00000101670	protein_coding	LIPG	2.29	1.19	8.72	0.00315	0.0343	Yes
ENSG00000136883	protein_coding	KIF12	-2.7	0.76	7.73	0.00542	0.0495	Yes
ENSG00000137857	protein_coding	DUOX1	2.35	1.88	19.76	8.78e-06	0.000488	Yes
ENSG00000162621	protein_coding	LRRC53	-2.79	0.83	14.87	0.000115	0.00328	Yes
ENSG00000166923	protein_coding	GREM1	2.16	2.11	19.15	1.21e-05	0.000629	Yes
ENSG00000188269	protein_coding	OR7A5	2.57	0.88	15.88	6.76e-05	0.00218	Yes
ENSG00000197385	protein_coding	ZNF860	-2.91	1.06	17.46	2.94e-05	0.00118	Yes
ENSG00000206760	snoRNA	SNORA6	2.25	0.63	11.49	0.000698	0.012	Yes
ENSG00000207067	snoRNA	SNORA72	2.08	1.83	19.49	1.01e-05	0.000545	Yes
ENSG00000226519	lncRNA	LINC00390	-2.06	1.1	11.34	0.000759	0.0128	Yes
ENSG00000250786	lncRNA	SNHG18	2.01	0.76	9.88	0.00167	0.0222	Yes
ENSG00000252854	misc_RNA	RN7SKP5	2.36	0.06	7.87	0.00503	0.047	Yes
ENSG00000253716	lncRNA	MINCR	2.03	0.94	10.62	0.00112	0.017	Yes
ENSG00000260971	lncRNA	AC119674.1	2.04	0.87	7.96	0.00478	0.0456	Yes
ENSG00000268518	lncRNA	AC020909.2	2.62	0.83	18.12	2.08e-05	0.000923	Yes
ENSG00000288107	lncRNA	AL731769.2	-2.02	1.38	10.54	0.00117	0.0175	Yes
ENSG00000107165	protein_coding	TYRP1	-2.36	1.18	12.37	0.000436	0.00842	Yes
ENSG00000108785	unprocessed_pseudogene	HSD17B1P1	2.94	0.49	10.37	0.00128	0.0187	Yes
ENSG00000108786	protein_coding	HSD17B1	2.16	1.6	12.72	0.000362	0.0074	Yes
ENSG00000110777	protein_coding	POU2AF1	2.91	0.87	16.07	6.09e-05	0.00201	Yes
ENSG00000113396	protein_coding	SLC27A6	2.48	1.94	14.47	0.000142	0.00376	Yes
ENSG00000136099	protein_coding	PCDH8	-2.08	4.57	42.52	6.99e-11	2.57e-07	Yes
ENSG00000165553	protein_coding	NGB	-2.57	2.34	22.27	2.37e-06	0.000192	Yes
ENSG00000175785	protein_coding	PRIMA1	3.52	0.59	17.33	3.14e-05	0.00125	Yes
ENSG00000179564	protein_coding	LSMEM2	2.23	0.64	9.85	0.0017	0.0224	Yes
ENSG00000183876	protein_coding	ARSI	2.15	1.06	11.31	0.000773	0.013	Yes
ENSG00000188897	protein_coding	AC099489.1	2.04	1.46	12.35	0.000442	0.00848	Yes
ENSG00000200869	snRNA	RNU6-457P	-2.03	0.91	9.44	0.00212	0.026	Yes
ENSG00000201229	snoRNA	SNORA63D	2.57	1.97	27.73	1.4e-07	2.67e-05	Yes
ENSG00000212283	snoRNA	SNORD89	2.17	2.69	26.8	2.25e-07	3.63e-05	Yes
ENSG00000230184	lncRNA	SMYD3-IT1	-2.71	0.99	12.68	0.000369	0.0075	Yes
ENSG00000230852	lncRNA	LINC02857	-2.43	0.74	10.51	0.00118	0.0177	Yes
ENSG00000240405	lncRNA	SAMMSON	2.03	0.99	10.76	0.00104	0.0162	Yes
ENSG00000248610	processed_pseudogene	HSPA8P4	-2.06	1.93	15.1	0.000102	0.00303	Yes
ENSG00000253726	lncRNA	AC013562.1	-2.69	1.69	18.11	2.08e-05	0.000923	Yes
ENSG00000256193	lncRNA	LINC00507	-2.17	3.38	34.59	4.07e-09	3.93e-06	Yes
ENSG00000267339	lncRNA	LINC00906	2.73	0.67	11.54	0.000682	0.0119	Yes
ENSG00000277425	lncRNA	AL121890.4	2.09	0.76	9.47	0.00209	0.0257	Yes
ENSG00000281160	lncRNA	AC018358.1	-2.11	1.12	11.7	0.000625	0.011	Yes
ENSG00000286934	lncRNA	AC027251.1	-2.78	0.57	12.78	0.000351	0.00724	Yes
ENSG00000287745	lncRNA	AL359380.1	-2.07	0.94	8.31	0.00395	0.0402	Yes
ENSG00000050628	protein_coding	PTGER3	-2.19	2.89	30.98	2.6e-08	1.11e-05	Yes
ENSG00000065325	protein_coding	GLP2R	-2.03	2	18.44	1.75e-05	0.000831	Yes
ENSG00000070193	protein_coding	FGF10	-2.22	1.71	17.42	2.99e-05	0.0012	Yes
ENSG00000136943	protein_coding	CTSV	2.68	0.7	11.1	0.000861	0.014	Yes
ENSG00000146469	protein_coding	VIP	-2.47	2.03	19.84	8.43e-06	0.000472	Yes
ENSG00000183090	protein_coding	FREM3	-2.14	2.41	23.62	1.17e-06	0.000114	Yes
ENSG00000207392	snoRNA	SNORA20	2.74	1.52	28.9	7.62e-08	1.88e-05	Yes
ENSG00000213376	processed_pseudogene	GAPDHP71	2.14	1.43	14.68	0.000127	0.00349	Yes
ENSG00000223764	lncRNA	LINC02593	2.31	0.63	9	0.0027	0.0309	Yes
ENSG00000226903	lncRNA	LINC00354	-2.09	1.01	9.9	0.00166	0.022	Yes
ENSG00000235408	snoRNA	SNORA71B	2.11	0.91	12.78	0.000351	0.00724	Yes
ENSG00000239570	processed_pseudogene	SETP11	-3.02	0.68	13.66	0.000219	0.00522	Yes
ENSG00000258483	lncRNA	LINC02251	2.49	0.55	8.96	0.00277	0.0314	Yes
ENSG00000259194	lncRNA	AC020891.1	2.39	1.41	13.39	0.000253	0.0058	Yes
ENSG00000259678	lncRNA	AC066613.2	2.77	0.98	11.76	0.000606	0.0109	Yes
ENSG00000265702	lncRNA	AC005821.1	2.17	0.8	10.26	0.00136	0.0194	Yes
ENSG00000272157	lncRNA	AC107373.2	-2.17	0.3	9.01	0.00268	0.0308	Yes
ENSG00000279602	TEC	AC109326.1	2.18	0.49	10.25	0.00137	0.0195	Yes
ENSG00000284034	miRNA	MIR5196	2.67	0.58	13.07	0.0003	0.00654	Yes
ENSG00000286970	lncRNA	AC010491.2	2.16	2.04	15.1	0.000102	0.00303	Yes
ENSG00000287306	lncRNA	AC016821.1	2.38	2.28	24.09	9.2e-07	9.55e-05	Yes
ENSG00000287704	lncRNA	AC012405.1	2.36	0.46	9.5	0.00205	0.0255	Yes

## Sheet: S6 DEG HC SUPxINF
Suplementary table S6: Differentially expressed genes between SUP and INF in HC samples
ensembl_gene_id	gene_biotype	external_gene_name	logFC	logCPM	LR	PValue	FDR	Significative
ENSG00000041982	protein_coding	TNC	2.04	5.03	34.92	3.43e-09	3.15e-05	Yes
ENSG00000205116	protein_coding	TMEM88B	2.39	3.58	38.22	6.31e-10	1.16e-05	Yes
ENSG00000206597	snoRNA	SNORA57	2.14	1.85	14.93	0.000112	0.0205	Yes
ENSG00000214100	transcribed_unprocessed_pseudogene	PLAC9P1	3.36	0.92	15.88	6.74e-05	0.015	Yes
ENSG00000227392	lncRNA	HPN-AS1	2.1	2.86	22.43	2.18e-06	0.0018	Yes
ENSG00000258701	lncRNA	LINC00638	3.74	0.7	14.29	0.000157	0.0255	Yes
ENSG00000259660	transcribed_unprocessed_pseudogene	DNM1P47	3.41	1.05	20.12	7.29e-06	0.0039	Yes
ENSG00000269553	lncRNA	U62631.1	2.33	2.75	23.63	1.16e-06	0.00119	Yes
ENSG00000271907	snoRNA	SNORA35B	2.71	1.59	17.75	2.52e-05	0.00849	Yes
ENSG00000286269	lncRNA	AC092661.1	-2.08	0.62	13.3	0.000265	0.0367	Yes
ENSG00000286438	lncRNA	AL591115.1	5.42	1.11	13.6	0.000227	0.0327	Yes
ENSG00000130720	protein_coding	FIBCD1	2.33	1.29	17.88	2.36e-05	0.00849	Yes
ENSG00000230133	lncRNA	LINC01721	-2.31	1.54	19.44	1.04e-05	0.00466	Yes
ENSG00000095627	protein_coding	TDRD1	-2.67	1	17.11	3.54e-05	0.0102	Yes
ENSG00000198502	protein_coding	HLA-DRB5	3.31	1.75	13.21	0.000279	0.0377	Yes

## Sheet: S7 DEG HC SUPxSWM
Suplementary table S7: Differentially expressed genes between SUP and SWM in HC samples
ensembl_gene_id	gene_biotype	external_gene_name	logFC	logCPM	LR	PValue	FDR	Significative
ENSG00000001626	protein_coding	CFTR	3.02	1.99	32.59	1.14e-08	4.37e-07	Yes
ENSG00000004864	protein_coding	SLC25A13	2.09	4.91	45.87	1.26e-11	9.9e-10	Yes
ENSG00000006042	protein_coding	TMEM98	2.39	5.69	62.31	2.94e-15	5.2e-13	Yes
ENSG00000006327	protein_coding	TNFRSF12A	2.99	-0.3	10.38	0.00128	0.00818	Yes
ENSG00000006611	protein_coding	USH1C	3.61	3.36	72.82	1.42e-17	4.84e-15	Yes
ENSG00000010310	protein_coding	GIPR	2.96	1.47	23.57	1.21e-06	2.52e-05	Yes
ENSG00000011426	protein_coding	ANLN	2.98	8.25	81.49	1.76e-19	1.12e-16	Yes
ENSG00000012124	protein_coding	CD22	2.94	5.79	89.16	3.64e-21	5.58e-18	Yes
ENSG00000012171	protein_coding	SEMA3B	2.36	6.82	60.58	7.08e-15	1.16e-12	Yes
ENSG00000013297	protein_coding	CLDN11	2.57	7.27	68.18	1.49e-16	3.34e-14	Yes
ENSG00000026508	protein_coding	CD44	2.62	5.5	67.25	2.39e-16	5.23e-14	Yes
ENSG00000028116	protein_coding	VRK2	2.87	5.34	86.24	1.6e-20	1.73e-17	Yes
ENSG00000041982	protein_coding	TNC	3.69	5.03	112.27	3.11e-26	1.43e-22	Yes
ENSG00000049089	protein_coding	COL9A2	2.05	5.7	48.65	3.07e-12	2.78e-10	Yes
ENSG00000050344	protein_coding	NFE2L3	3.93	0.87	26.85	2.2e-07	6.01e-06	Yes
ENSG00000054690	protein_coding	PLEKHH1	2.49	8.86	56.69	5.11e-14	6.86e-12	Yes
ENSG00000057704	protein_coding	TMCC3	2.41	5.69	63.21	1.86e-15	3.35e-13	Yes
ENSG00000064666	protein_coding	CNN2	2.54	1.87	26.08	3.28e-07	8.53e-06	Yes
ENSG00000064787	protein_coding	BCAS1	2.26	8.76	47.78	4.77e-12	4.08e-10	Yes
ENSG00000065361	protein_coding	ERBB3	2.61	6.94	71.58	2.66e-17	8.29e-15	Yes
ENSG00000065809	protein_coding	FAM107B	2.79	7.39	78.31	8.8e-19	4.15e-16	Yes
ENSG00000066322	protein_coding	ELOVL1	2.09	5.8	49.5	1.99e-12	1.87e-10	Yes
ENSG00000070214	protein_coding	SLC44A1	2.13	8.99	42.33	7.69e-11	5.09e-09	Yes
ENSG00000071991	protein_coding	CDH19	2.35	5.3	61.42	4.61e-15	7.84e-13	Yes
ENSG00000072864	protein_coding	NDE1	3.38	3.68	84.42	4e-20	3.67e-17	Yes
ENSG00000073417	protein_coding	PDE8A	2.08	7.35	46.93	7.36e-12	6.17e-10	Yes
ENSG00000075651	protein_coding	PLD1	2.46	6.39	68.25	1.44e-16	3.27e-14	Yes
ENSG00000078804	protein_coding	TP53INP2	2.03	7.67	43.92	3.41e-11	2.43e-09	Yes
ENSG00000080031	protein_coding	PTPRH	2.13	2.74	26.46	2.69e-07	7.21e-06	Yes
ENSG00000080822	protein_coding	CLDND1	2.21	9.02	45.09	1.88e-11	1.42e-09	Yes
ENSG00000081479	protein_coding	LRP2	3.39	7.81	103.03	3.3e-24	1.01e-20	Yes
ENSG00000084453	protein_coding	SLCO1A2	2.73	8.34	69.81	6.53e-17	1.71e-14	Yes
ENSG00000086205	protein_coding	FOLH1	2.78	6.26	83.39	6.72e-20	5.27e-17	Yes
ENSG00000090104	protein_coding	RGS1	3.22	4.46	81.49	1.76e-19	1.12e-16	Yes
ENSG00000091513	protein_coding	TF	2.99	9.72	74.61	5.73e-18	2.11e-15	Yes
ENSG00000092529	protein_coding	CAPN3	2.41	6.21	65.24	6.63e-16	1.28e-13	Yes
ENSG00000092758	protein_coding	COL9A3	2.16	5.25	51.62	6.74e-13	7.08e-11	Yes
ENSG00000099194	protein_coding	SCD	2.05	10.33	36.55	1.49e-09	7.16e-08	Yes
ENSG00000099282	protein_coding	TSPAN15	2.77	4.98	77.56	1.29e-18	5.51e-16	Yes
ENSG00000099954	protein_coding	CECR2	2.04	5.42	48.49	3.32e-12	2.97e-10	Yes
ENSG00000100060	protein_coding	MFNG	2.2	1.15	12.52	0.000402	0.00321	Yes
ENSG00000100181	transcribed_unprocessed_pseudogene	TPTEP1	2.78	4.35	68.9	1.04e-16	2.47e-14	Yes
ENSG00000100399	protein_coding	CHADL	2.52	5.08	64.46	9.85e-16	1.89e-13	Yes
ENSG00000101049	protein_coding	SGK2	2.7	4.16	64.08	1.19e-15	2.24e-13	Yes
ENSG00000101265	protein_coding	RASSF2	2.46	8.24	58.01	2.61e-14	3.66e-12	Yes
ENSG00000101695	protein_coding	RNF125	2.1	3.73	36.37	1.63e-09	7.77e-08	Yes
ENSG00000101955	protein_coding	SRPX	2.2	2.14	22.08	2.61e-06	4.85e-05	Yes
ENSG00000102934	protein_coding	PLLP	2.12	6.43	51.74	6.34e-13	6.7e-11	Yes
ENSG00000103089	protein_coding	FA2H	2.37	5.3	61.43	4.59e-15	7.84e-13	Yes
ENSG00000103710	protein_coding	RASL12	2.37	3.56	37.98	7.15e-10	3.75e-08	Yes
ENSG00000104332	protein_coding	SFRP1	2.38	5.17	65.35	6.27e-16	1.23e-13	Yes
ENSG00000105281	protein_coding	SLC1A5	2.06	1.06	11.45	0.000714	0.00516	Yes
ENSG00000105355	protein_coding	PLIN3	2.38	4.38	50.62	1.12e-12	1.13e-10	Yes
ENSG00000105643	protein_coding	ARRDC2	2.12	5.46	50.55	1.16e-12	1.16e-10	Yes
ENSG00000105695	protein_coding	MAG	2.73	7.93	72.47	1.69e-17	5.55e-15	Yes
ENSG00000105707	protein_coding	HPN	2.16	2.14	17.68	2.61e-05	0.000335	Yes
ENSG00000106366	protein_coding	SERPINE1	2.34	1.08	17.12	3.51e-05	0.00043	Yes
ENSG00000108381	protein_coding	ASPA	3.05	6.73	98.14	3.89e-23	7.94e-20	Yes
ENSG00000108387	protein_coding	SEPTIN4	2.16	8.54	45.5	1.53e-11	1.17e-09	Yes
ENSG00000109846	protein_coding	CRYAB	2.28	7.91	51.56	6.93e-13	7.16e-11	Yes
ENSG00000111249	protein_coding	CUX2	-2.64	4.84	70.79	3.98e-17	1.16e-14	Yes
ENSG00000112893	protein_coding	MAN2A1	2.17	8.74	44.8	2.19e-11	1.62e-09	Yes
ENSG00000113140	protein_coding	SPARC	2.24	7.31	53.78	2.24e-13	2.61e-11	Yes
ENSG00000113389	protein_coding	NPR3	-3.06	0.48	11.72	0.00062	0.00459	Yes
ENSG00000113578	protein_coding	FGF1	2.32	7.99	53.87	2.14e-13	2.5e-11	Yes
ENSG00000114013	protein_coding	CD86	2.46	1.48	17.99	2.22e-05	0.000293	Yes
ENSG00000114541	protein_coding	FRMD4B	2.53	6.51	70.63	4.31e-17	1.18e-14	Yes
ENSG00000115593	protein_coding	SMYD1	-2.2	1.77	19.16	1.2e-05	0.000176	Yes
ENSG00000115935	protein_coding	WIPF1	2.57	6.1	73.01	1.29e-17	4.47e-15	Yes
ENSG00000116574	protein_coding	RHOU	2.2	7.01	52.8	3.69e-13	4.06e-11	Yes
ENSG00000117115	protein_coding	PADI2	2.03	7.8	42.03	8.97e-11	5.87e-09	Yes
ENSG00000118298	protein_coding	CA14	2.83	3.37	50.55	1.16e-12	1.16e-10	Yes
ENSG00000118322	protein_coding	ATP10B	2.16	5.63	53.76	2.26e-13	2.61e-11	Yes
ENSG00000118785	protein_coding	SPP1	2.66	7.98	67.36	2.27e-16	5.02e-14	Yes
ENSG00000119121	protein_coding	TRPM6	2.59	4.56	66.45	3.59e-16	7.44e-14	Yes
ENSG00000119139	protein_coding	TJP2	2.27	5.91	57.4	3.55e-14	4.8e-12	Yes
ENSG00000119547	protein_coding	ONECUT2	-2.45	3.38	43.75	3.73e-11	2.64e-09	Yes
ENSG00000119699	protein_coding	TGFB3	2.23	5.29	56.16	6.66e-14	8.56e-12	Yes
ENSG00000120729	protein_coding	MYOT	2.41	2.57	34.84	3.58e-09	1.57e-07	Yes
ENSG00000121895	protein_coding	TMEM156	3.16	0.84	19.46	1.03e-05	0.000154	Yes
ENSG00000121933	protein_coding	TMIGD3	2.25	2.61	28.45	9.63e-08	2.9e-06	Yes
ENSG00000122367	protein_coding	LDB3	2.49	5.82	68.35	1.37e-16	3.14e-14	Yes
ENSG00000122691	protein_coding	TWIST1	-2.91	0.32	15.37	8.84e-05	0.000921	Yes
ENSG00000122694	protein_coding	GLIPR2	2.14	3.57	36.16	1.82e-09	8.52e-08	Yes
ENSG00000123560	protein_coding	PLP1	2.92	12.03	65.87	4.83e-16	9.65e-14	Yes
ENSG00000123700	protein_coding	KCNJ2	2.23	5.76	56.01	7.2e-14	9.19e-12	Yes
ENSG00000123901	protein_coding	GPR83	-2.01	2.8	26.32	2.89e-07	7.7e-06	Yes
ENSG00000124251	protein_coding	TP53TG5	2.67	3.76	58.1	2.49e-14	3.52e-12	Yes
ENSG00000124374	protein_coding	PAIP2B	2.48	8.33	58.1	2.49e-14	3.52e-12	Yes
ENSG00000124602	protein_coding	UNC5CL	2.4	1.47	19.07	1.26e-05	0.000183	Yes
ENSG00000124920	protein_coding	MYRF	2.7	8.12	70.27	5.16e-17	1.39e-14	Yes
ENSG00000125247	protein_coding	TMTC4	2.13	6.24	53.66	2.39e-13	2.74e-11	Yes
ENSG00000126803	protein_coding	HSPA2	2.49	7.66	61.11	5.39e-15	9.08e-13	Yes
ENSG00000126822	protein_coding	PLEKHG3	2.38	7.2	60.07	9.16e-15	1.48e-12	Yes
ENSG00000126860	protein_coding	EVI2A	3.16	6.12	101.24	8.16e-24	2.14e-20	Yes
ENSG00000126878	protein_coding	AIF1L	2.17	6.97	51.97	5.62e-13	5.97e-11	Yes
ENSG00000127324	protein_coding	TSPAN8	2.71	1.43	19.3	1.12e-05	0.000165	Yes
ENSG00000127412	protein_coding	TRPV5	2.59	0.84	14.15	0.000169	0.00156	Yes
ENSG00000127507	protein_coding	ADGRE2	2.25	2.26	26.58	2.53e-07	6.82e-06	Yes
ENSG00000128564	protein_coding	VGF	-2.21	4.78	50.11	1.45e-12	1.42e-10	Yes
ENSG00000128591	protein_coding	FLNC	2.75	5.51	78.21	9.27e-19	4.26e-16	Yes
ENSG00000128645	protein_coding	HOXD1	4.32	1.43	36.64	1.42e-09	6.91e-08	Yes
ENSG00000129538	protein_coding	RNASE1	2.12	6.19	52.01	5.51e-13	5.89e-11	Yes
ENSG00000129757	protein_coding	CDKN1C	2.37	3.36	39.68	2.99e-10	1.73e-08	Yes
ENSG00000130948	protein_coding	HSD17B3	2.77	1.85	28.56	9.08e-08	2.74e-06	Yes
ENSG00000130958	protein_coding	SLC35D2	2.16	3.89	40.3	2.18e-10	1.32e-08	Yes
ENSG00000131386	protein_coding	GALNT15	2.11	6.6	49.83	1.67e-12	1.6e-10	Yes
ENSG00000132199	protein_coding	ENOSF1	2.17	5.99	55.03	1.18e-13	1.46e-11	Yes
ENSG00000132821	protein_coding	VSTM2L	-2.01	5.03	45.09	1.88e-11	1.42e-09	Yes
ENSG00000133256	protein_coding	PDE6B	2.22	4.7	51.4	7.52e-13	7.67e-11	Yes
ENSG00000134256	protein_coding	CD101	-2	0.94	11.15	0.000841	0.00587	Yes
ENSG00000134817	protein_coding	APLNR	3.31	5.24	92.19	7.88e-22	1.32e-18	Yes
ENSG00000134851	protein_coding	TMEM165	2.01	7.39	43.98	3.32e-11	2.38e-09	Yes
ENSG00000135362	protein_coding	PRR5L	2.7	4.69	69.03	9.67e-17	2.34e-14	Yes
ENSG00000135905	protein_coding	DOCK10	2.39	7.92	56.6	5.34e-14	7.11e-12	Yes
ENSG00000136098	protein_coding	NEK3	2.15	4.59	48.18	3.88e-12	3.42e-10	Yes
ENSG00000136541	protein_coding	ERMN	3.03	9.13	78.8	6.89e-19	3.42e-16	Yes
ENSG00000136859	protein_coding	ANGPTL2	2.05	3.75	36.35	1.65e-09	7.85e-08	Yes
ENSG00000136867	protein_coding	SLC31A2	2.31	5.6	59.19	1.43e-14	2.12e-12	Yes
ENSG00000136960	protein_coding	ENPP2	2.89	8.51	76.51	2.2e-18	8.77e-16	Yes
ENSG00000139292	protein_coding	LGR5	2.92	4.41	73.26	1.14e-17	4.01e-15	Yes
ENSG00000139433	protein_coding	GLTP	2.04	5.73	48.35	3.56e-12	3.16e-10	Yes
ENSG00000139629	protein_coding	GALNT6	2.96	4.37	78.86	6.67e-19	3.4e-16	Yes
ENSG00000139737	protein_coding	SLAIN1	2.12	7.81	46.16	1.09e-11	8.73e-10	Yes
ENSG00000140479	protein_coding	PCSK6	2.78	6.86	81.23	2.01e-19	1.23e-16	Yes
ENSG00000140678	protein_coding	ITGAX	2.32	3.83	41.96	9.31e-11	6.05e-09	Yes
ENSG00000140873	protein_coding	ADAMTS18	2.04	2.56	8.02	0.00464	0.023	Yes
ENSG00000141338	protein_coding	ABCA8	2.66	7.69	69.32	8.38e-17	2.12e-14	Yes
ENSG00000141524	protein_coding	TMC6	2.73	5.64	78.69	7.25e-19	3.51e-16	Yes
ENSG00000141540	protein_coding	TTYH2	2.17	7.13	51.1	8.79e-13	8.92e-11	Yes
ENSG00000141934	protein_coding	PLPP2	2.37	4.24	51.6	6.82e-13	7.12e-11	Yes
ENSG00000143409	protein_coding	MINDY1	2.09	5.14	49.02	2.54e-12	2.34e-10	Yes
ENSG00000143578	protein_coding	CREB3L4	2.01	1.18	11.59	0.000665	0.00486	Yes
ENSG00000145423	protein_coding	SFRP2	3.13	3.09	57.65	3.13e-14	4.29e-12	Yes
ENSG00000145832	protein_coding	SLC25A48	2.21	4.17	41.98	9.24e-11	6.02e-09	Yes
ENSG00000146122	protein_coding	DAAM2	2.26	8.62	48.49	3.32e-12	2.97e-10	Yes
ENSG00000146859	protein_coding	TMEM140	2.17	3.29	34.84	3.59e-09	1.57e-07	Yes
ENSG00000147145	protein_coding	LPAR4	2.01	1.19	10.95	0.000935	0.00641	Yes
ENSG00000147459	protein_coding	DOCK5	2.38	8	56.53	5.52e-14	7.25e-12	Yes
ENSG00000147488	protein_coding	ST18	2.92	8.1	79.76	4.23e-19	2.29e-16	Yes
ENSG00000147536	protein_coding	GINS4	2.63	1.3	22.13	2.54e-06	4.76e-05	Yes
ENSG00000148826	protein_coding	NKX6-2	2.56	5.59	70.79	3.97e-17	1.16e-14	Yes
ENSG00000148926	protein_coding	ADM	2.23	2.67	27.55	1.53e-07	4.36e-06	Yes
ENSG00000150656	protein_coding	CNDP1	2.07	7.53	45.98	1.2e-11	9.45e-10	Yes
ENSG00000150867	protein_coding	PIP4K2A	2.13	8.74	43.24	4.84e-11	3.41e-09	Yes
ENSG00000152689	protein_coding	RASGRP3	2.76	5.83	80.99	2.27e-19	1.3e-16	Yes
ENSG00000153002	protein_coding	CPB1	3.21	1.3	25.87	3.64e-07	9.3e-06	Yes
ENSG00000154188	protein_coding	ANGPT1	2.26	2.79	29.08	6.95e-08	2.19e-06	Yes
ENSG00000154478	protein_coding	GPR26	-2.3	4.73	52.15	5.15e-13	5.57e-11	Yes
ENSG00000154493	protein_coding	C10orf90	2.25	5.86	57.84	2.85e-14	3.94e-12	Yes
ENSG00000154620	protein_coding	TMSB4Y	5.91	0.37	14.19	0.000165	0.00154	Yes
ENSG00000154642	protein_coding	C21orf91	2.59	6.34	72.76	1.46e-17	4.89e-15	Yes
ENSG00000154678	protein_coding	PDE1C	2.01	7.64	43.06	5.31e-11	3.68e-09	Yes
ENSG00000154864	protein_coding	PIEZO2	2.74	6.49	78.86	6.66e-19	3.4e-16	Yes
ENSG00000156564	protein_coding	LRFN2	-2.02	4.33	39.71	2.95e-10	1.72e-08	Yes
ENSG00000157483	protein_coding	MYO1E	2.24	6.02	56.56	5.45e-14	7.2e-12	Yes
ENSG00000157978	protein_coding	LDLRAP1	2.41	4.76	55.4	9.83e-14	1.22e-11	Yes
ENSG00000158315	protein_coding	RHBDL2	2.61	3.31	47.2	6.41e-12	5.43e-10	Yes
ENSG00000158352	protein_coding	SHROOM4	2.32	6.32	61.56	4.29e-15	7.51e-13	Yes
ENSG00000158715	protein_coding	SLC45A3	3.11	4.86	87.4	8.86e-21	1.25e-17	Yes
ENSG00000158859	protein_coding	ADAMTS4	2.74	6.13	81.03	2.23e-19	1.3e-16	Yes
ENSG00000158865	protein_coding	SLC5A11	3.49	5.59	113.52	1.66e-26	1.02e-22	Yes
ENSG00000159307	protein_coding	SCUBE1	2.43	1.3	19.07	1.26e-05	0.000183	Yes
ENSG00000159399	protein_coding	HK2	2.24	3.51	36.05	1.92e-09	8.94e-08	Yes
ENSG00000159713	protein_coding	TPPP3	2	5.33	46.19	1.08e-11	8.63e-10	Yes
ENSG00000160111	protein_coding	CPAMD8	2.64	3.66	49.95	1.57e-12	1.51e-10	Yes
ENSG00000160223	protein_coding	ICOSLG	2.56	3.28	42.54	6.93e-11	4.66e-09	Yes
ENSG00000160307	protein_coding	S100B	2.15	7.57	47.89	4.5e-12	3.87e-10	Yes
ENSG00000160781	protein_coding	PAQR6	2.18	7.47	50.11	1.46e-12	1.42e-10	Yes
ENSG00000161896	protein_coding	IP6K3	3.02	3.36	59.6	1.16e-14	1.79e-12	Yes
ENSG00000162444	protein_coding	RBP7	2.9	2.06	33.71	6.4e-09	2.59e-07	Yes
ENSG00000162772	protein_coding	ATF3	2.41	2.88	36.92	1.23e-09	6.08e-08	Yes
ENSG00000163235	protein_coding	TGFA	2.17	4.67	48.87	2.73e-12	2.49e-10	Yes
ENSG00000164124	protein_coding	TMEM144	2.55	8.77	59.49	1.23e-14	1.88e-12	Yes
ENSG00000164161	protein_coding	HHIP	2.07	7.53	45.49	1.54e-11	1.18e-09	Yes
ENSG00000164171	protein_coding	ITGA2	3.17	5.48	100.31	1.31e-23	3e-20	Yes
ENSG00000164176	protein_coding	EDIL3	2.1	8.99	41.07	1.47e-10	9.19e-09	Yes
ENSG00000164303	protein_coding	ENPP6	2.4	4.63	55.73	8.32e-14	1.05e-11	Yes
ENSG00000164530	protein_coding	PI16	2.62	3.19	40.19	2.3e-10	1.37e-08	Yes
ENSG00000164600	protein_coding	NEUROD6	-2.19	4.54	48.62	3.11e-12	2.8e-10	Yes
ENSG00000164627	protein_coding	KIF6	2.16	4.76	50.38	1.27e-12	1.25e-10	Yes
ENSG00000165125	protein_coding	TRPV6	2.66	1.98	25.43	4.59e-07	1.13e-05	Yes
ENSG00000165164	protein_coding	CFAP47	2.2	2.36	22.38	2.23e-06	4.27e-05	Yes
ENSG00000165476	protein_coding	REEP3	2.05	6.51	47.95	4.37e-12	3.77e-10	Yes
ENSG00000165959	protein_coding	CLMN	2.05	7.47	44.81	2.17e-11	1.61e-09	Yes
ENSG00000166091	protein_coding	CMTM5	2.12	4.47	45.39	1.61e-11	1.23e-09	Yes
ENSG00000166321	protein_coding	NUDT13	2.21	1.1	13.87	0.000196	0.00177	Yes
ENSG00000166394	protein_coding	CYB5R2	2.02	3.41	33.5	7.14e-09	2.87e-07	Yes
ENSG00000166428	protein_coding	PLD4	2.33	2.28	24.12	9.05e-07	1.99e-05	Yes
ENSG00000167123	protein_coding	CERCAM	2.24	8.4	48.91	2.68e-12	2.47e-10	Yes
ENSG00000167641	protein_coding	PPP1R14A	2.16	5.38	52.28	4.8e-13	5.22e-11	Yes
ENSG00000167755	protein_coding	KLK6	2.59	5.36	71.85	2.32e-17	7.36e-15	Yes
ENSG00000167889	protein_coding	MGAT5B	-2.25	5.88	57.61	3.19e-14	4.35e-12	Yes
ENSG00000167995	protein_coding	BEST1	2.01	5.67	46.77	8e-12	6.62e-10	Yes
ENSG00000168297	protein_coding	PXK	2.07	7.77	44.26	2.88e-11	2.09e-09	Yes
ENSG00000168314	protein_coding	MOBP	2.91	10.07	69.73	6.8e-17	1.76e-14	Yes
ENSG00000169247	protein_coding	SH3TC2	2.66	7.67	69.27	8.6e-17	2.14e-14	Yes
ENSG00000169562	protein_coding	GJB1	2.17	4.92	46.89	7.5e-12	6.26e-10	Yes
ENSG00000169836	protein_coding	TACR3	3.54	1.39	37.26	1.03e-09	5.19e-08	Yes
ENSG00000170537	protein_coding	TMC7	2.39	4.8	59.19	1.43e-14	2.12e-12	Yes
ENSG00000170775	protein_coding	GPR37	2.55	7.48	65.95	4.63e-16	9.36e-14	Yes
ENSG00000171462	protein_coding	DLK2	-2.05	1.41	12.8	0.000346	0.00283	Yes
ENSG00000171840	protein_coding	NINJ2	2.21	3.25	36.73	1.35e-09	6.64e-08	Yes
ENSG00000172005	protein_coding	MAL	2.24	5.65	55.76	8.17e-14	1.04e-11	Yes
ENSG00000172197	protein_coding	MBOAT1	2.57	2.18	24.63	6.95e-07	1.6e-05	Yes
ENSG00000172508	protein_coding	CARNS1	2.87	8.03	77.78	1.15e-18	5.03e-16	Yes
ENSG00000172548	protein_coding	NIPAL4	2.72	3.43	50.79	1.03e-12	1.04e-10	Yes
ENSG00000172578	protein_coding	KLHL6	2.21	1.95	22.55	2.05e-06	3.97e-05	Yes
ENSG00000173253	protein_coding	DMRT2	2.22	1.99	21.41	3.7e-06	6.48e-05	Yes
ENSG00000173391	protein_coding	OLR1	2.41	3.26	40.59	1.88e-10	1.16e-08	Yes
ENSG00000173786	protein_coding	CNP	2.47	9.96	52.88	3.55e-13	3.93e-11	Yes
ENSG00000173988	protein_coding	LRRC63	2.62	3.24	42.55	6.88e-11	4.65e-09	Yes
ENSG00000174502	protein_coding	SLC26A9	2.19	1.07	13.51	0.000237	0.00207	Yes
ENSG00000174607	protein_coding	UGT8	2.8	7.55	77.89	1.09e-18	4.89e-16	Yes
ENSG00000175305	protein_coding	CCNE2	2.92	3.98	70.67	4.22e-17	1.17e-14	Yes
ENSG00000175772	lncRNA	LINC01106	-2.14	2.72	27.44	1.62e-07	4.59e-06	Yes
ENSG00000176381	protein_coding	PRR18	2.15	5.89	52.08	5.33e-13	5.73e-11	Yes
ENSG00000176438	protein_coding	SYNE3	2.33	5.49	60.97	5.79e-15	9.67e-13	Yes
ENSG00000176485	protein_coding	PLAAT3	2.14	6.73	51.42	7.47e-13	7.67e-11	Yes
ENSG00000176597	protein_coding	B3GNT5	2.21	2.29	23.24	1.43e-06	2.92e-05	Yes
ENSG00000176720	protein_coding	BOK	2.18	5.81	52.94	3.43e-13	3.82e-11	Yes
ENSG00000176890	protein_coding	TYMS	2.68	3.06	46.36	9.84e-12	7.96e-10	Yes
ENSG00000176912	lncRNA	TYMSOS	2.83	2.28	36.72	1.37e-09	6.66e-08	Yes
ENSG00000177105	protein_coding	RHOG	2.08	4.01	39.2	3.83e-10	2.17e-08	Yes
ENSG00000178082	processed_pseudogene	TWF1P1	2.9	2.14	34.53	4.2e-09	1.8e-07	Yes
ENSG00000179104	protein_coding	TMTC2	2.04	7.06	46.52	9.07e-12	7.41e-10	Yes
ENSG00000179178	protein_coding	TMEM125	2.25	3.7	39.69	2.98e-10	1.73e-08	Yes
ENSG00000179630	protein_coding	LACC1	2.37	5.22	63.44	1.65e-15	3.03e-13	Yes
ENSG00000180525	lncRNA	DIP2C-AS1	2.08	1.14	14.49	0.000141	0.00136	Yes
ENSG00000180539	lncRNA	C9orf139	2.09	0.86	12.14	0.000494	0.00381	Yes
ENSG00000180730	protein_coding	SHISA2	3.01	1.41	24.99	5.75e-07	1.35e-05	Yes
ENSG00000180739	protein_coding	S1PR5	3.08	4.67	86.45	1.43e-20	1.64e-17	Yes
ENSG00000183111	protein_coding	ARHGEF37	2.29	6.04	59.76	1.07e-14	1.68e-12	Yes
ENSG00000183196	protein_coding	CHST6	2.17	5.06	49.36	2.13e-12	1.98e-10	Yes
ENSG00000183230	protein_coding	CTNNA3	2.96	7.3	86.61	1.32e-20	1.62e-17	Yes
ENSG00000183248	protein_coding	PRR36	-2.27	4.28	50.54	1.17e-12	1.16e-10	Yes
ENSG00000183760	protein_coding	ACP7	2.08	1.93	18.64	1.58e-05	0.000219	Yes
ENSG00000183960	protein_coding	KCNH8	2.75	6.37	83.35	6.89e-20	5.27e-17	Yes
ENSG00000184144	protein_coding	CNTN2	2.21	9.27	44.29	2.83e-11	2.06e-09	Yes
ENSG00000184343	protein_coding	SRPK3	2.11	4.51	45.98	1.2e-11	9.45e-10	Yes
ENSG00000184933	protein_coding	OR6A2	-2.11	1.08	11.02	0.000899	0.00621	Yes
ENSG00000185149	protein_coding	NPY2R	-2.32	2.22	22.65	1.95e-06	3.8e-05	Yes
ENSG00000185634	protein_coding	SHC4	2.22	4.43	47.97	4.32e-12	3.74e-10	Yes
ENSG00000185742	protein_coding	C11orf87	-2.05	6.57	48.21	3.83e-12	3.39e-10	Yes
ENSG00000186204	protein_coding	CYP4F12	2.63	2.05	17.93	2.29e-05	0.0003	Yes
ENSG00000186417	protein_coding	GLDN	2.9	6.91	86.02	1.78e-20	1.82e-17	Yes
ENSG00000186907	protein_coding	RTN4RL2	-2.24	3.63	42.47	7.17e-11	4.79e-09	Yes
ENSG00000187634	protein_coding	SAMD11	3.7	1.61	34.95	3.38e-09	1.5e-07	Yes
ENSG00000187699	protein_coding	C2orf88	2.08	4.19	40.82	1.67e-10	1.04e-08	Yes
ENSG00000187775	protein_coding	DNAH17	2.85	4.84	76.53	2.17e-18	8.77e-16	Yes
ENSG00000187908	protein_coding	DMBT1	3.77	2.26	44.97	2e-11	1.49e-09	Yes
ENSG00000188153	protein_coding	COL4A5	2.71	7.2	75.79	3.15e-18	1.23e-15	Yes
ENSG00000188404	protein_coding	SELL	2.51	1.68	25.23	5.1e-07	1.23e-05	Yes
ENSG00000189067	protein_coding	LITAF	2.07	5.28	47.98	4.31e-12	3.74e-10	Yes
ENSG00000196155	protein_coding	PLEKHG4	2.02	2.07	18.19	2e-05	0.000267	Yes
ENSG00000196169	protein_coding	KIF19	2.52	4.09	58.59	1.94e-14	2.81e-12	Yes
ENSG00000196187	protein_coding	TMEM63A	2.78	7.51	76.62	2.07e-18	8.64e-16	Yes
ENSG00000197057	protein_coding	DTHD1	2.55	0.76	15.79	7.08e-05	0.000766	Yes
ENSG00000197083	transcribed_unprocessed_pseudogene	ZNF300P1	2	1.9	15.97	6.43e-05	0.000706	Yes
ENSG00000197291	lncRNA	RAMP2-AS1	2.33	1.26	15.9	6.68e-05	0.000732	Yes
ENSG00000197430	protein_coding	OPALIN	2.24	7.57	53.18	3.04e-13	3.47e-11	Yes
ENSG00000197565	protein_coding	COL4A6	2.51	0.63	14.36	0.000151	0.00144	Yes
ENSG00000197892	protein_coding	KIF13B	2.02	7.39	44.09	3.13e-11	2.25e-09	Yes
ENSG00000197971	protein_coding	MBP	2.53	12.68	49.99	1.55e-12	1.5e-10	Yes
ENSG00000197993	protein_coding	KEL	2.59	2.62	35.99	1.98e-09	9.15e-08	Yes
ENSG00000198121	protein_coding	LPAR1	2.44	8.09	58.51	2.03e-14	2.91e-12	Yes
ENSG00000198597	protein_coding	ZNF536	2.02	6.61	46.63	8.57e-12	7.03e-10	Yes
ENSG00000198753	protein_coding	PLXNB3	2.03	7.05	45.66	1.41e-11	1.09e-09	Yes
ENSG00000198835	protein_coding	GJC2	2.45	4.23	53.09	3.19e-13	3.58e-11	Yes
ENSG00000199347	snRNA	RNU5E-1	4.03	1.95	54.37	1.66e-13	1.97e-11	Yes
ENSG00000199436	snoRNA	SNORD9	2.45	1.03	12.35	0.00044	0.00347	Yes
ENSG00000199568	snRNA	RNU5A-1	2.53	5.21	59.69	1.11e-14	1.73e-12	Yes
ENSG00000199785	snoRNA	SNORA52	3.61	0.67	25.43	4.59e-07	1.13e-05	Yes
ENSG00000200156	snRNA	RNU5B-1	2.7	5.26	66.44	3.6e-16	7.44e-14	Yes
ENSG00000200320	snoRNA	SNORA63	2.72	4.92	70.06	5.75e-17	1.53e-14	Yes
ENSG00000200394	snoRNA	SNORA38B	4	0.64	34.24	4.88e-09	2.04e-07	Yes
ENSG00000200463	snoRNA	SNORD118	3.33	1.27	30.53	3.28e-08	1.1e-06	Yes
ENSG00000200488	misc_RNA	RN7SKP203	2.5	2.56	28.96	7.39e-08	2.32e-06	Yes
ENSG00000200795	snRNA	RNU4-1	2.42	5.73	58.7	1.84e-14	2.68e-12	Yes
ENSG00000200959	snoRNA	SNORA74A	2.64	2.58	32.8	1.02e-08	3.94e-07	Yes
ENSG00000201098	misc_RNA	RNY1	2.51	8.79	53.09	3.19e-13	3.58e-11	Yes
ENSG00000201998	snoRNA	SNORA23	2.68	4.15	57.99	2.64e-14	3.67e-12	Yes
ENSG00000202354	misc_RNA	RNY3	4.5	5.63	131.05	2.42e-30	2.22e-26	Yes
ENSG00000202538	snRNA	RNU4-2	2.84	9.46	60.95	5.86e-15	9.7e-13	Yes
ENSG00000203710	protein_coding	CR1	2.68	1.78	22.25	2.39e-06	4.52e-05	Yes
ENSG00000203900	lncRNA	AL121827.1	-2.33	0.63	10.52	0.00118	0.00769	Yes
ENSG00000204161	protein_coding	TMEM273	2.43	3.82	46.69	8.3e-12	6.84e-10	Yes
ENSG00000204278	protein_coding	TMEM235	2.67	4.63	69.31	8.42e-17	2.12e-14	Yes
ENSG00000204323	protein_coding	SMIM5	2.8	3.02	46.84	7.69e-12	6.4e-10	Yes
ENSG00000204655	protein_coding	MOG	2.8	6.21	82.57	1.02e-19	7.49e-17	Yes
ENSG00000205116	protein_coding	TMEM88B	3.28	3.58	71.38	2.95e-17	8.9e-15	Yes
ENSG00000205562	lncRNA	AL049775.1	-2.21	3.24	34.8	3.65e-09	1.59e-07	Yes
ENSG00000206053	protein_coding	JPT2	2.78	4.78	71.89	2.27e-17	7.32e-15	Yes
ENSG00000206585	snRNA	RNVU1-7	2.28	1.72	19.55	9.78e-06	0.000147	Yes
ENSG00000206597	snoRNA	SNORA57	3.95	1.85	54.37	1.66e-13	1.97e-11	Yes
ENSG00000207088	snoRNA	SNORA7B	2.97	1.97	35.09	3.14e-09	1.41e-07	Yes
ENSG00000207112	snoRNA	SNORA25	2.09	0.72	10.07	0.00151	0.00936	Yes
ENSG00000207405	snoRNA	SNORA64	3.04	1.01	25.89	3.61e-07	9.22e-06	Yes
ENSG00000207445	snoRNA	SNORD15B	2.51	4.36	55.7	8.45e-14	1.06e-11	Yes
ENSG00000207493	snoRNA	SNORA46	2.91	0.98	22.74	1.85e-06	3.65e-05	Yes
ENSG00000207496	snoRNA	SNORA7A	2.45	0.85	15.88	6.76e-05	0.00074	Yes
ENSG00000207955	lncRNA		2.4	4.8	59.95	9.71e-15	1.55e-12	Yes
ENSG00000208772	snoRNA	SNORD94	3.41	3.16	68.53	1.25e-16	2.94e-14	Yes
ENSG00000208892	snoRNA	SNORA49	2.93	3.04	48.83	2.8e-12	2.55e-10	Yes
ENSG00000209582	snoRNA	SNORA48	3.38	2.15	46.47	9.32e-12	7.58e-10	Yes
ENSG00000212402	snoRNA	SNORA74B	2.01	5.07	42.16	8.41e-11	5.52e-09	Yes
ENSG00000212588	snoRNA	SNORA26	2.61	1.01	20.7	5.37e-06	8.84e-05	Yes
ENSG00000213186	protein_coding	TRIM59	2.96	5.05	85.72	2.07e-20	2e-17	Yes
ENSG00000213316	protein_coding	LTC4S	2.41	1.05	13.94	0.000189	0.00171	Yes
ENSG00000214100	transcribed_unprocessed_pseudogene	PLAC9P1	3.52	0.92	16.02	6.27e-05	0.000692	Yes
ENSG00000214552	processed_pseudogene	COPS8P2	-2.04	1.05	12.2	0.000477	0.0037	Yes
ENSG00000214756	protein_coding	CSKMT	2.6	2.47	37.45	9.39e-10	4.77e-08	Yes
ENSG00000215068	lncRNA		2.07	2.48	23.33	1.36e-06	2.82e-05	Yes
ENSG00000215397	protein_coding	SCRT2	-2.02	0.86	11.02	0.000902	0.00623	Yes
ENSG00000219392	unprocessed_pseudogene	ZNF602P	2.1	1.57	16.06	6.15e-05	0.000681	Yes
ENSG00000220378	processed_pseudogene	KRT8P42	2.38	1.63	18.86	1.4e-05	0.000199	Yes
ENSG00000224114	processed_pseudogene		3.38	0.96	30.81	2.84e-08	9.83e-07	Yes
ENSG00000224189	lncRNA	HAGLR	3.62	3.9	83.77	5.55e-20	4.64e-17	Yes
ENSG00000224609	lncRNA	FGGY-DT	-2.24	1.04	12.98	0.000314	0.00262	Yes
ENSG00000224795	lncRNA	NTM-AS1	2.5	2.92	38.06	6.85e-10	3.62e-08	Yes
ENSG00000224924	lncRNA	LINC00320	2.13	6.4	52.49	4.32e-13	4.73e-11	Yes
ENSG00000225376	lncRNA	TMEM246-AS1	2.12	1.06	12.92	0.000325	0.00269	Yes
ENSG00000225660	processed_pseudogene		3.22	1.2	30.4	3.51e-08	1.17e-06	Yes
ENSG00000225683	lncRNA	PACRG-AS3	2.34	3.72	44.48	2.56e-11	1.89e-09	Yes
ENSG00000226496	lncRNA	LINC00323	4.15	0.99	21.74	3.12e-06	5.63e-05	Yes
ENSG00000226994	lncRNA		2.01	2.72	22.94	1.67e-06	3.36e-05	Yes
ENSG00000227088	lncRNA		2.64	1.74	23.07	1.57e-06	3.17e-05	Yes
ENSG00000227115	lncRNA	LINC01630	2.51	4.69	63.21	1.86e-15	3.35e-13	Yes
ENSG00000227392	lncRNA	HPN-AS1	3.5	2.86	64.42	1.01e-15	1.9e-13	Yes
ENSG00000227544	lncRNA		2.67	4.08	59.35	1.32e-14	2.01e-12	Yes
ENSG00000228382	lncRNA	ITPKB-IT1	2.21	1.52	17.14	3.47e-05	0.000427	Yes
ENSG00000228392	lncRNA		2.63	1.22	18.35	1.84e-05	0.000248	Yes
ENSG00000228594	protein_coding	FNDC10	-2.1	2.91	30.47	3.38e-08	1.14e-06	Yes
ENSG00000228793	lncRNA		3.42	5.45	109.49	1.27e-25	4.66e-22	Yes
ENSG00000228886	lncRNA		2.16	1.43	14.64	0.00013	0.00128	Yes
ENSG00000229891	lncRNA	LINC01315	2.06	0.88	11.77	0.000602	0.00448	Yes
ENSG00000231427	lncRNA	LINC01445	2.91	1.86	27.61	1.49e-07	4.25e-06	Yes
ENSG00000231840	lncRNA	TMEM139-AS1	2.3	2.14	22.04	2.66e-06	4.92e-05	Yes
ENSG00000232310	lncRNA		2.6	3.04	41.6	1.12e-10	7.18e-09	Yes
ENSG00000232422	processed_pseudogene	KNOP1P4	-2.01	0.99	10.67	0.00109	0.00722	Yes
ENSG00000233670	protein_coding	PIRT	2.9	1.68	26.2	3.08e-07	8.11e-06	Yes
ENSG00000234690	lncRNA	EPCAM-DT	2.04	1.69	13.94	0.000188	0.00171	Yes
ENSG00000235049	lncRNA	LINC00940	2.03	1.18	9.59	0.00195	0.0115	Yes
ENSG00000235180	lncRNA	LINC00601	2.49	2.53	32.97	9.36e-09	3.63e-07	Yes
ENSG00000235448	lncRNA	LURAP1L-AS1	2.81	1.77	21.7	3.19e-06	5.73e-05	Yes
ENSG00000235595	processed_pseudogene	GAPDHP23	-2.18	0.9	11.06	0.000881	0.00611	Yes
ENSG00000236700	lncRNA	LINC01010	3.05	2.08	41.09	1.45e-10	9.13e-09	Yes
ENSG00000236975	lncRNA	LINC02814	2.96	0.67	17.31	3.18e-05	0.000396	Yes
ENSG00000237082	processed_pseudogene	COX5BP6	2.38	1.53	22.11	2.57e-06	4.8e-05	Yes
ENSG00000237166	lncRNA	LINC01792	2.68	3.55	54.87	1.29e-13	1.57e-11	Yes
ENSG00000237742	lncRNA		2.45	1.23	16.75	4.27e-05	0.000508	Yes
ENSG00000237863	lncRNA		2.53	0.83	19.22	1.16e-05	0.000171	Yes
ENSG00000237949	lncRNA	LINC00844	2.71	4.91	74.01	7.77e-18	2.8e-15	Yes
ENSG00000238217	lncRNA	LINC01877	2.62	3.33	41.75	1.04e-10	6.72e-09	Yes
ENSG00000238622	snoRNA	SNORD97	3.63	2.69	61.53	4.37e-15	7.57e-13	Yes
ENSG00000238917	snoRNA	SNORD10	3.2	1.91	39.21	3.81e-10	2.17e-08	Yes
ENSG00000238961	snoRNA	SNORA47	2.35	3.53	40.34	2.13e-10	1.29e-08	Yes
ENSG00000239039	snoRNA	SNORD13	3.35	1.3	31.24	2.28e-08	8.09e-07	Yes
ENSG00000239922	lncRNA		2.36	2.49	29.74	4.94e-08	1.61e-06	Yes
ENSG00000240265	processed_pseudogene		3.06	0.71	18.94	1.35e-05	0.000193	Yes
ENSG00000240534	processed_pseudogene	RPL34P17	2.97	2.08	33.08	8.83e-09	3.46e-07	Yes
ENSG00000240583	protein_coding	AQP1	3.01	6.49	83.85	5.34e-20	4.64e-17	Yes
ENSG00000240687	lncRNA		2.09	1.11	11.54	0.000682	0.00496	Yes
ENSG00000240770	lncRNA	C21orf91-OT1	2.55	1.49	19.58	9.64e-06	0.000145	Yes
ENSG00000241163	lncRNA	LINC00877	2.79	2.9	45.69	1.39e-11	1.08e-09	Yes
ENSG00000241345	lncRNA		3.07	2.26	34.32	4.67e-09	1.97e-07	Yes
ENSG00000241395	misc_RNA	RN7SL344P	2.35	0.45	8.62	0.00332	0.0176	Yes
ENSG00000241416	processed_pseudogene	KRT8P13	2.98	1.65	32.21	1.38e-08	5.15e-07	Yes
ENSG00000242337	transcribed_unprocessed_pseudogene	INHCAP	2.54	6.31	70.7	4.16e-17	1.17e-14	Yes
ENSG00000242808	lncRNA	SOX2-OT	2.16	8.72	44.47	2.58e-11	1.9e-09	Yes
ENSG00000242861	lncRNA		2.55	2.74	34.82	3.61e-09	1.58e-07	Yes
ENSG00000243024	transcribed_processed_pseudogene		2.15	1.26	14.64	0.00013	0.00128	Yes
ENSG00000243710	protein_coding	CFAP57	-2.52	1.05	16.72	4.33e-05	0.000514	Yes
ENSG00000244062	processed_pseudogene		2.8	4.82	74.7	5.47e-18	2.05e-15	Yes
ENSG00000244274	protein_coding	DBNDD2	2.58	6.86	70.69	4.18e-17	1.17e-14	Yes
ENSG00000244682	polymorphic_pseudogene	FCGR2C	2.78	1.44	23.01	1.61e-06	3.25e-05	Yes
ENSG00000244738	lncRNA		2.89	1.79	33.41	7.45e-09	2.97e-07	Yes
ENSG00000245293	lncRNA	CYP2U1-AS1	2.31	5.67	59.82	1.04e-14	1.65e-12	Yes
ENSG00000245534	lncRNA	RORA-AS1	2.16	0.63	10.4	0.00126	0.0081	Yes
ENSG00000245694	lncRNA	CRNDE	2.69	1.27	23.25	1.42e-06	2.92e-05	Yes
ENSG00000248015	lncRNA		2.63	1.45	21.47	3.6e-06	6.34e-05	Yes
ENSG00000248544	lncRNA		2.73	0.63	16.44	5.02e-05	0.000577	Yes
ENSG00000248719	lncRNA		2.18	0.95	14.15	0.000169	0.00156	Yes
ENSG00000249207	lncRNA		2.06	0.81	9.64	0.0019	0.0113	Yes
ENSG00000249306	lncRNA	LINC01411	2.01	2.85	23.45	1.28e-06	2.67e-05	Yes
ENSG00000249307	lncRNA	LINC01088	2.18	2.78	28.75	8.25e-08	2.52e-06	Yes
ENSG00000249526	lncRNA		2.33	0.9	12.47	0.000414	0.00328	Yes
ENSG00000249604	lncRNA		2.59	1.43	19.49	1.01e-05	0.000151	Yes
ENSG00000250072	lncRNA	SH3TC2-DT	2.39	2.86	34.64	3.96e-09	1.71e-07	Yes
ENSG00000250198	lncRNA	LINC02199	2.49	2.72	34.72	3.81e-09	1.65e-07	Yes
ENSG00000250366	protein_coding	TUNAR	-2.33	3.7	45.76	1.33e-11	1.04e-09	Yes
ENSG00000250424	protein_coding		2.69	4.65	63.69	1.46e-15	2.71e-13	Yes
ENSG00000250722	protein_coding	SELENOP	2.53	7.94	62.46	2.72e-15	4.86e-13	Yes
ENSG00000250770	transcribed_unprocessed_pseudogene		-2.86	2.15	32.88	9.8e-09	3.79e-07	Yes
ENSG00000251138	lncRNA	LINC02882	2.74	3.41	51.58	6.86e-13	7.12e-11	Yes
ENSG00000251429	transcribed_processed_pseudogene	AIDAP2	2.59	5.45	71.49	2.79e-17	8.54e-15	Yes
ENSG00000252316	misc_RNA	RNY4	4.92	5.97	139.07	4.24e-32	7.8e-28	Yes
ENSG00000252947	scaRNA	SCARNA1	2.6	1.19	17.29	3.21e-05	0.000399	Yes
ENSG00000253477	lncRNA		-2.25	0.94	12.76	0.000353	0.00288	Yes
ENSG00000253495	processed_pseudogene	CYCSP23	2.24	0.33	10.7	0.00107	0.00713	Yes
ENSG00000253547	processed_pseudogene	TUBAP7	-2.19	0.55	10.88	0.000973	0.0066	Yes
ENSG00000253877	lncRNA	LINC01608	2.44	5.31	65.97	4.58e-16	9.36e-14	Yes
ENSG00000254806	protein_coding	SYS1-DBNDD2	2.52	6.8	68.42	1.32e-16	3.08e-14	Yes
ENSG00000255790	lncRNA		-2.49	0.91	13.44	0.000247	0.00214	Yes
ENSG00000257511	processed_pseudogene		2.01	1.12	12.73	0.00036	0.00293	Yes
ENSG00000257585	lncRNA	LINC00609	3.23	3.59	66.47	3.55e-16	7.44e-14	Yes
ENSG00000258342	lncRNA		3.23	5.18	95.51	1.47e-22	2.7e-19	Yes
ENSG00000258461	protein_coding		2.34	5.15	58.82	1.73e-14	2.54e-12	Yes
ENSG00000258701	lncRNA	LINC00638	4.39	0.7	19.86	8.33e-06	0.000129	Yes
ENSG00000258844	lncRNA		3	3.53	56.29	6.24e-14	8.14e-12	Yes
ENSG00000259070	lncRNA	LINC00639	2.26	5.64	56.21	6.52e-14	8.44e-12	Yes
ENSG00000259120	protein_coding	SMIM6	2.34	0.48	11.84	0.000579	0.00435	Yes
ENSG00000259255	lncRNA		3.02	0.29	15.08	0.000103	0.00105	Yes
ENSG00000259380	lncRNA		2.25	1.25	15.8	7.05e-05	0.000765	Yes
ENSG00000259660	transcribed_unprocessed_pseudogene	DNM1P47	4.28	1.05	33.32	7.82e-09	3.11e-07	Yes
ENSG00000259668	lncRNA		2.5	2.09	19.11	1.24e-05	0.00018	Yes
ENSG00000259823	protein_coding	LYPD8	-2.06	0.8	10.98	0.000919	0.00632	Yes
ENSG00000260788	lncRNA		2.55	4.46	60.23	8.45e-15	1.37e-12	Yes
ENSG00000261329	lncRNA		2.93	4.87	81.84	1.48e-19	1.04e-16	Yes
ENSG00000261696	lncRNA		2.12	1.19	14.29	0.000156	0.00147	Yes
ENSG00000261710	lncRNA		2.61	1.04	17.83	2.41e-05	0.000313	Yes
ENSG00000262188	lncRNA	LINC01978	2.75	2.05	31.02	2.55e-08	8.96e-07	Yes
ENSG00000262223	lncRNA		2.72	4.43	66.48	3.53e-16	7.44e-14	Yes
ENSG00000263740	misc_RNA	RN7SL4P	2.19	6.78	49.21	2.3e-12	2.14e-10	Yes
ENSG00000265118	protein_coding		2.88	4.9	80.81	2.48e-19	1.38e-16	Yes
ENSG00000266019	miRNA	MIR3609	2.78	4.36	65.59	5.55e-16	1.1e-13	Yes
ENSG00000267365	lncRNA	KCNJ2-AS1	2.09	2.43	25.13	5.36e-07	1.28e-05	Yes
ENSG00000267432	lncRNA	DNAH17-AS1	2.68	2.36	29.43	5.81e-08	1.85e-06	Yes
ENSG00000267457	lncRNA		2.8	1.77	29.29	6.24e-08	1.98e-06	Yes
ENSG00000268069	lncRNA		2.09	1.57	14.68	0.000127	0.00125	Yes
ENSG00000268170	lncRNA		2.02	2.03	18.13	2.07e-05	0.000275	Yes
ENSG00000269553	lncRNA		3.48	2.75	54.78	1.35e-13	1.63e-11	Yes
ENSG00000269967	lncRNA		2.07	1.31	13.07	0.0003	0.00253	Yes
ENSG00000270419	lncRNA	CAHM	2.4	1.77	23.72	1.12e-06	2.38e-05	Yes
ENSG00000270477	processed_pseudogene		3.5	0.55	22.26	2.38e-06	4.51e-05	Yes
ENSG00000271907	snoRNA	SNORA35B	4.49	1.59	54.67	1.43e-13	1.71e-11	Yes
ENSG00000272143	lncRNA	FGF14-AS2	2.2	1.11	14.3	0.000155	0.00147	Yes
ENSG00000272479	lncRNA		-2.39	0.68	12.14	0.000494	0.00381	Yes
ENSG00000272562	lncRNA	H3-3A-DT	2.08	0.66	8.74	0.00311	0.0168	Yes
ENSG00000272808	lncRNA		2.06	3.15	28.07	1.17e-07	3.42e-06	Yes
ENSG00000273186	lncRNA		2.63	0.47	9.53	0.00202	0.0118	Yes
ENSG00000273507	lncRNA		2.18	4.09	44.22	2.93e-11	2.12e-09	Yes
ENSG00000274266	snoRNA	SNORA73A	2.1	5.37	49.76	1.74e-12	1.66e-10	Yes
ENSG00000274893	lncRNA		-2.04	2.32	18.84	1.42e-05	0.000201	Yes
ENSG00000275143	scaRNA	SCARNA16	2.09	1.46	13.66	0.00022	0.00195	Yes
ENSG00000275765	lncRNA		2.42	0.92	14.7	0.000126	0.00125	Yes
ENSG00000275942	misc_RNA		-2.17	3.11	32.5	1.19e-08	4.53e-07	Yes
ENSG00000276690	misc_RNA		2.66	5.87	74.86	5.05e-18	1.93e-15	Yes
ENSG00000276710	transcribed_unprocessed_pseudogene	CSPG4P10	-2.27	1.69	15.41	8.65e-05	0.000905	Yes
ENSG00000277117	protein_coding		2.81	1.82	25	5.75e-07	1.35e-05	Yes
ENSG00000277194	snoRNA	SNORD22	3.21	0.66	24.05	9.38e-07	2.04e-05	Yes
ENSG00000277494	protein_coding	GPIHBP1	2.77	4.46	66.49	3.52e-16	7.44e-14	Yes
ENSG00000278026	misc_RNA		2.19	4.08	43.23	4.86e-11	3.41e-09	Yes
ENSG00000278909	TEC		2.47	1.1	13.71	0.000213	0.0019	Yes
ENSG00000278948	TEC		2.57	3.1	40.86	1.64e-10	1.02e-08	Yes
ENSG00000278997	TEC		2.54	1.1	15.81	7.01e-05	0.000762	Yes
ENSG00000279360	TEC		2.96	1.21	19.93	8.03e-06	0.000125	Yes
ENSG00000279419	TEC		3.03	4.46	81.61	1.66e-19	1.12e-16	Yes
ENSG00000279803	TEC		2.61	2.23	30.09	4.12e-08	1.36e-06	Yes
ENSG00000279811	TEC		2.3	6.5	59.21	1.42e-14	2.12e-12	Yes
ENSG00000279819	TEC		2.4	3.42	42.49	7.1e-11	4.76e-09	Yes
ENSG00000279970	TEC		2.04	2.24	19.62	9.43e-06	0.000142	Yes
ENSG00000280399	TEC		-2.24	1.34	16.21	5.67e-05	0.000637	Yes
ENSG00000280486	lncRNA		2.67	2.18	32.44	1.23e-08	4.65e-07	Yes
ENSG00000280809	lncRNA	LINC00836	2.52	1.93	25.37	4.72e-07	1.15e-05	Yes
ENSG00000281186	lncRNA	LINC00706	2.03	1.09	13.08	0.000299	0.00252	Yes
ENSG00000281883	protein_coding		2.86	2.68	47.13	6.65e-12	5.6e-10	Yes
ENSG00000281969	TEC		2.42	4.3	53.91	2.1e-13	2.47e-11	Yes
ENSG00000282989	processed_pseudogene	PDCL3P2	-2.68	0.92	15.06	0.000104	0.00106	Yes
ENSG00000283462	lncRNA		2.73	2.57	39.81	2.79e-10	1.65e-08	Yes
ENSG00000283498	miRNA	MIR1244-2	2.27	0.9	13.64	0.000221	0.00196	Yes
ENSG00000283633	lncRNA		2.5	1.39	22.23	2.42e-06	4.57e-05	Yes
ENSG00000283662	lncRNA		-2.07	1.12	11.33	0.000764	0.00543	Yes
ENSG00000283848	miRNA	MIR6872	2.17	0.5	10.62	0.00112	0.00738	Yes
ENSG00000284250	miRNA	MIR6516	2.05	1.39	12.99	0.000314	0.00262	Yes
ENSG00000284266	miRNA	MIR4534	3.17	1.38	28	1.21e-07	3.53e-06	Yes
ENSG00000284505	protein_coding	LYNX1-SLURP2	-2.12	3.28	33.94	5.68e-09	2.34e-07	Yes
ENSG00000285051	lncRNA	SLC7A14-AS1	3.02	4.7	86.97	1.1e-20	1.45e-17	Yes
ENSG00000285130	protein_coding		2.22	5.76	54.87	1.29e-13	1.57e-11	Yes
ENSG00000285218	protein_coding		2.65	4.83	69.24	8.73e-17	2.14e-14	Yes
ENSG00000285269	protein_coding		2.28	3.75	42.41	7.4e-11	4.93e-09	Yes
ENSG00000285634	lncRNA		-2.57	1.86	26.13	3.19e-07	8.35e-06	Yes
ENSG00000285635	protein_coding		2.16	6.48	53.08	3.2e-13	3.58e-11	Yes
ENSG00000285646	lncRNA		3.44	2.15	48.02	4.21e-12	3.69e-10	Yes
ENSG00000285999	lncRNA		2.35	0.79	8.32	0.00393	0.0201	Yes
ENSG00000286171	lncRNA		3.77	0.71	26.19	3.1e-07	8.15e-06	Yes
ENSG00000286187	lncRNA		2.75	-0.19	7.08	0.00779	0.0348	Yes
ENSG00000286220	transcribed_unprocessed_pseudogene		2.48	3.24	41.41	1.23e-10	7.85e-09	Yes
ENSG00000286269	lncRNA		-2.67	0.62	17.14	3.48e-05	0.000427	Yes
ENSG00000286279	lncRNA		2.41	2.21	25.56	4.3e-07	1.07e-05	Yes
ENSG00000286438	lncRNA		5.9	1.11	15.64	7.66e-05	0.00082	Yes
ENSG00000286541	lncRNA		4.08	0.44	23.7	1.13e-06	2.39e-05	Yes
ENSG00000286558	lncRNA		2.07	4.46	41.36	1.27e-10	8.03e-09	Yes
ENSG00000286647	lncRNA		-4.75	1.24	38.81	4.68e-10	2.57e-08	Yes
ENSG00000286658	lncRNA		3.05	0.7	20.25	6.78e-06	0.000108	Yes
ENSG00000286671	lncRNA		-2.29	1.52	16.6	4.61e-05	0.00054	Yes
ENSG00000286742	lncRNA		3.71	0.03	18.29	1.9e-05	0.000255	Yes
ENSG00000286749	lncRNA		2.03	3.94	36.05	1.92e-09	8.94e-08	Yes
ENSG00000286870	lncRNA		3.19	0.53	21.62	3.32e-06	5.92e-05	Yes
ENSG00000287132	lncRNA		2.37	0.64	11.59	0.000661	0.00484	Yes
ENSG00000287172	lncRNA		-2.04	2.52	24.48	7.5e-07	1.7e-05	Yes
ENSG00000287185	lncRNA		3.04	1.36	25.97	3.47e-07	8.96e-06	Yes
ENSG00000287299	lncRNA		2.59	3.23	47.71	4.94e-12	4.2e-10	Yes
ENSG00000287372	lncRNA		4.83	1.33	37.02	1.17e-09	5.81e-08	Yes
ENSG00000287706	lncRNA		2.52	2.74	35.51	2.54e-09	1.15e-07	Yes
ENSG00000287917	lncRNA		2.34	1.65	19.48	1.02e-05	0.000152	Yes
ENSG00000287925	lncRNA		-3	1.56	27.92	1.26e-07	3.66e-06	Yes
ENSG00000288533	lncRNA		2.54	0.84	18.61	1.61e-05	0.000222	Yes
ENSG00000054803	protein_coding	CBLN4	-2.08	4.05	39.03	4.18e-10	2.32e-08	Yes
ENSG00000070729	protein_coding	CNGB1	-2.62	1.45	21.98	2.75e-06	5.05e-05	Yes
ENSG00000112053	protein_coding	SLC26A8	-2.04	2.74	23.95	9.91e-07	2.14e-05	Yes
ENSG00000129474	protein_coding	AJUBA	2.43	0.67	14.46	0.000143	0.00138	Yes
ENSG00000134668	protein_coding	SPOCD1	2.08	0.38	9.57	0.00198	0.0116	Yes
ENSG00000136883	protein_coding	KIF12	-3.34	0.76	15.2	9.66e-05	0.000995	Yes
ENSG00000137857	protein_coding	DUOX1	2.8	1.88	29.99	4.35e-08	1.43e-06	Yes
ENSG00000138152	protein_coding	BTBD16	2.13	1.09	13.3	0.000265	0.00227	Yes
ENSG00000138316	protein_coding	ADAMTS14	2.19	3.48	36.22	1.76e-09	8.33e-08	Yes
ENSG00000141433	protein_coding	ADCYAP1	-2.24	3.12	30.75	2.94e-08	1.01e-06	Yes
ENSG00000141485	protein_coding	SLC13A5	-2.01	2.36	21.16	4.22e-06	7.17e-05	Yes
ENSG00000147571	protein_coding	CRH	-2.33	0.77	9.92	0.00164	0.01	Yes
ENSG00000152034	protein_coding	MCHR2	-2.06	4.04	39.51	3.26e-10	1.87e-08	Yes
ENSG00000156076	protein_coding	WIF1	-2.02	3.79	34.24	4.86e-09	2.04e-07	Yes
ENSG00000162621	protein_coding	LRRC53	-3.14	0.83	20.88	4.9e-06	8.19e-05	Yes
ENSG00000163545	protein_coding	NUAK2	2.31	0.94	15.24	9.49e-05	0.000979	Yes
ENSG00000166592	protein_coding	RRAD	2.09	0.37	8.89	0.00287	0.0157	Yes
ENSG00000166923	protein_coding	GREM1	2.61	2.11	28.79	8.07e-08	2.48e-06	Yes
ENSG00000171812	protein_coding	COL8A2	2.36	1.09	12.94	0.000322	0.00267	Yes
ENSG00000173811	lncRNA	CCDC13-AS1	2.45	1.07	15.28	9.26e-05	0.000957	Yes
ENSG00000178826	protein_coding	TMEM139	2.5	1.15	17.65	2.66e-05	0.00034	Yes
ENSG00000179978	unprocessed_pseudogene	NAIPP2	2.29	0.32	8.87	0.0029	0.0158	Yes
ENSG00000187546	protein_coding	AGMO	2.05	1.26	16.08	6.08e-05	0.000675	Yes
ENSG00000188269	protein_coding	OR7A5	3.27	0.88	26.48	2.67e-07	7.14e-06	Yes
ENSG00000196735	protein_coding	HLA-DQA1	2.08	1.2	8.67	0.00323	0.0172	Yes
ENSG00000196839	protein_coding	ADA	2.22	2.16	21.15	4.24e-06	7.2e-05	Yes
ENSG00000197385	protein_coding	ZNF860	-2.45	1.06	12.15	0.000492	0.0038	Yes
ENSG00000198223	protein_coding	CSF2RA	2.05	1.91	16.51	4.84e-05	0.000562	Yes
ENSG00000200785	snoRNA	SNORD8	2.23	0.32	10.24	0.00137	0.00866	Yes
ENSG00000200823	snoRNA	SNORD114-2	-2.11	0.79	11.13	0.000849	0.00592	Yes
ENSG00000206760	snoRNA	SNORA6	2.95	0.63	20.35	6.45e-06	0.000104	Yes
ENSG00000207067	snoRNA	SNORA72	2.63	1.83	27.35	1.7e-07	4.77e-06	Yes
ENSG00000207165	snoRNA	SNORA70	2	1.03	12.49	0.000409	0.00326	Yes
ENSG00000212384	snoRNA	SNORD113-2	-2.2	1.03	12.35	0.00044	0.00346	Yes
ENSG00000221887	protein_coding	HMSD	2.65	1.62	23.26	1.41e-06	2.9e-05	Yes
ENSG00000222489	snoRNA	SNORA79B	2.24	1.37	18.39	1.8e-05	0.000244	Yes
ENSG00000232560	lncRNA	LINC01549	2.07	0.16	7.24	0.00711	0.0324	Yes
ENSG00000243659	processed_pseudogene		-2.02	0.46	8.39	0.00376	0.0195	Yes
ENSG00000246859	lncRNA	STARD4-AS1	-2.07	0.95	10.84	0.000995	0.00673	Yes
ENSG00000248323	lncRNA	LUCAT1	2.16	1.55	15.27	9.3e-05	0.000961	Yes
ENSG00000248540	lncRNA		-2.05	0.74	8.61	0.00334	0.0177	Yes
ENSG00000248837	lncRNA		-2	1.68	17.74	2.53e-05	0.000325	Yes
ENSG00000250786	lncRNA	SNHG18	2.77	0.76	19.63	9.42e-06	0.000142	Yes
ENSG00000250933	processed_pseudogene	GAPDHP66	-2.3	1.1	11.79	0.000595	0.00443	Yes
ENSG00000251410	lncRNA		2.33	0.7	12.39	0.000431	0.0034	Yes
ENSG00000252213	snoRNA	SNORA74D	2.01	0.75	10.41	0.00125	0.00806	Yes
ENSG00000252854	misc_RNA	RN7SKP5	3.69	0.06	17.72	2.55e-05	0.000328	Yes
ENSG00000253807	lncRNA	LINC01170	2.02	3.04	28.43	9.74e-08	2.92e-06	Yes
ENSG00000254491	processed_pseudogene		2.76	0.07	14.21	0.000163	0.00153	Yes
ENSG00000255595	lncRNA		-2.11	1.92	18.43	1.76e-05	0.000239	Yes
ENSG00000259433	processed_pseudogene		2.16	0.84	10.35	0.00129	0.00826	Yes
ENSG00000259571	protein_coding	BLID	2.24	1.31	15.31	9.14e-05	0.00095	Yes
ENSG00000259604	lncRNA		2.53	0.64	13.06	0.000302	0.00254	Yes
ENSG00000261121	lncRNA	LINC02473	2.34	1.91	22.84	1.76e-06	3.48e-05	Yes
ENSG00000264050	processed_pseudogene		2.36	1.45	17.27	3.25e-05	0.000403	Yes
ENSG00000266003	processed_pseudogene		2.46	0.84	14.54	0.000137	0.00133	Yes
ENSG00000266844	lncRNA		2.02	1.39	13.04	0.000305	0.00256	Yes
ENSG00000267412	lncRNA		2.41	0.74	14.21	0.000163	0.00153	Yes
ENSG00000268518	lncRNA		3.32	0.83	29.37	5.97e-08	1.9e-06	Yes
ENSG00000279996	TEC		2.26	0.89	12.99	0.000313	0.00261	Yes
ENSG00000283415	lncRNA		-2.22	1.38	15.88	6.76e-05	0.00074	Yes
ENSG00000286891	lncRNA		-2.35	1.06	16.28	5.47e-05	0.000618	Yes
ENSG00000287609	lncRNA		2.44	2.79	34.98	3.34e-09	1.49e-07	Yes
ENSG00000288107	lncRNA		-2.48	1.38	18.38	1.81e-05	0.000245	Yes
ENSG00000091664	protein_coding	SLC17A6	-2.01	3.93	35.5	2.55e-09	1.15e-07	Yes
ENSG00000107165	protein_coding	TYRP1	-2.52	1.18	15.54	8.09e-05	0.000858	Yes
ENSG00000108785	unprocessed_pseudogene	HSD17B1P1	2.51	0.49	11.01	0.000907	0.00626	Yes
ENSG00000110777	protein_coding	POU2AF1	2.42	0.87	15.17	9.83e-05	0.00101	Yes
ENSG00000113396	protein_coding	SLC27A6	2.94	1.94	22.43	2.18e-06	4.19e-05	Yes
ENSG00000123977	protein_coding	DAW1	-2.13	1.21	11.48	0.000705	0.0051	Yes
ENSG00000124610	protein_coding	H1-1	-2.18	1.25	13.01	0.00031	0.00259	Yes
ENSG00000131080	protein_coding	EDA2R	2.08	1.7	17.68	2.62e-05	0.000336	Yes
ENSG00000136099	protein_coding	PCDH8	-2.22	4.57	49.72	1.77e-12	1.68e-10	Yes
ENSG00000152669	protein_coding	CCNO	-2.27	1	13.35	0.000258	0.00223	Yes
ENSG00000165553	protein_coding	NGB	-2.79	2.34	28.15	1.13e-07	3.31e-06	Yes
ENSG00000175785	protein_coding	PRIMA1	2.98	0.59	18	2.21e-05	0.000292	Yes
ENSG00000179564	protein_coding	LSMEM2	2.54	0.64	14.43	0.000146	0.0014	Yes
ENSG00000198883	protein_coding	PNMA5	-2.07	2.08	17.45	2.95e-05	0.000371	Yes
ENSG00000201229	snoRNA	SNORA63D	2.33	1.97	23.25	1.42e-06	2.92e-05	Yes
ENSG00000206838	snoRNA	SNORA5A	2.12	1.67	16.88	3.98e-05	0.000477	Yes
ENSG00000223930	lncRNA		-2.17	1.42	15.55	8.02e-05	0.000852	Yes
ENSG00000230184	lncRNA	SMYD3-IT1	-2.37	0.99	9.87	0.00168	0.0102	Yes
ENSG00000230852	lncRNA	LINC02857	-2.7	0.74	14.44	0.000145	0.00139	Yes
ENSG00000231795	lncRNA	ITCH-IT1	2.17	0.74	12.63	0.000379	0.00306	Yes
ENSG00000240244	processed_pseudogene	GAPDHP33	-2.14	2.29	20.54	5.83e-06	9.49e-05	Yes
ENSG00000240405	lncRNA	SAMMSON	2.33	0.99	15.79	7.07e-05	0.000766	Yes
ENSG00000242618	lncRNA		2.01	0.53	9.05	0.00263	0.0147	Yes
ENSG00000248610	processed_pseudogene	HSPA8P4	-2.24	1.93	19.18	1.19e-05	0.000174	Yes
ENSG00000253726	lncRNA		-2.92	1.69	23.3	1.39e-06	2.86e-05	Yes
ENSG00000256193	lncRNA	LINC00507	-2.01	3.38	30.19	3.93e-08	1.3e-06	Yes
ENSG00000257183	lncRNA		2.03	0.68	9.55	0.002	0.0117	Yes
ENSG00000267339	lncRNA	LINC00906	3.07	0.67	16.67	4.45e-05	0.000525	Yes
ENSG00000272182	lncRNA		2.1	2.02	20.21	6.95e-06	0.00011	Yes
ENSG00000276600	protein_coding	RAB7B	2.3	1.3	14	0.000183	0.00168	Yes
ENSG00000277425	lncRNA		2.51	0.76	15	0.000108	0.00109	Yes
ENSG00000283818	miRNA	MIR7844	2.29	0.87	14.8	0.00012	0.00119	Yes
ENSG00000286934	lncRNA		-2.5	0.57	10.19	0.00141	0.00886	Yes
ENSG00000287745	lncRNA		-2.39	0.94	12.74	0.000358	0.00292	Yes
ENSG00000287875	lncRNA		2.11	0.47	10.42	0.00125	0.00804	Yes
ENSG00000287985	lncRNA		-2.15	2.12	21.6	3.36e-06	5.96e-05	Yes
ENSG00000050628	protein_coding	PTGER3	-2.1	2.89	29.59	5.34e-08	1.72e-06	Yes
ENSG00000070193	protein_coding	FGF10	-2.32	1.71	19.84	8.43e-06	0.00013	Yes
ENSG00000136943	protein_coding	CTSV	2.39	0.7	11.63	0.00065	0.00477	Yes
ENSG00000146469	protein_coding	VIP	-2.41	2.03	19.97	7.87e-06	0.000123	Yes
ENSG00000183090	protein_coding	FREM3	-2.18	2.41	25.33	4.84e-07	1.18e-05	Yes
ENSG00000207392	snoRNA	SNORA20	2.68	1.52	26.65	2.43e-07	6.6e-06	Yes
ENSG00000213376	processed_pseudogene	GAPDHP71	2.19	1.43	17.46	2.94e-05	0.000371	Yes
ENSG00000223764	lncRNA	LINC02593	2.19	0.63	10.52	0.00118	0.00767	Yes
ENSG00000226903	lncRNA	LINC00354	-2.19	1.01	11.63	0.00065	0.00477	Yes
ENSG00000235408	snoRNA	SNORA71B	2.09	0.91	14.06	0.000177	0.00163	Yes
ENSG00000239570	processed_pseudogene	SETP11	-2.87	0.68	12.86	0.000336	0.00275	Yes
ENSG00000258483	lncRNA	LINC02251	2.23	0.55	10.09	0.00149	0.00925	Yes
ENSG00000258636	lncRNA		-2	2.69	22.43	2.18e-06	4.19e-05	Yes
ENSG00000259194	lncRNA		2.45	1.41	16.85	4.05e-05	0.000486	Yes
ENSG00000259678	lncRNA		2.66	0.98	14.17	0.000167	0.00155	Yes
ENSG00000265702	lncRNA		2	0.8	10.82	0.001	0.00676	Yes
ENSG00000272157	lncRNA		-2.1	0.3	8.69	0.00321	0.0172	Yes
ENSG00000279602	TEC		2.4	0.49	13.84	0.000199	0.00179	Yes
ENSG00000279752	TEC		-2.1	0.26	7.22	0.00723	0.0328	Yes
ENSG00000284034	miRNA	MIR5196	2.51	0.58	14.69	0.000126	0.00125	Yes
ENSG00000284741	protein_coding	PDE11A	2.04	0.65	10.03	0.00154	0.00951	Yes
ENSG00000286970	lncRNA		2.22	2.04	18.24	1.95e-05	0.000261	Yes
ENSG00000287306	lncRNA		2.47	2.28	28.82	7.94e-08	2.46e-06	Yes
ENSG00000287704	lncRNA		2.4	0.46	12.07	0.000514	0.00394	Yes
ENSG00000204282	NA	NA	2.63	3.51	49.42	2.07e-12	1.94e-10	Yes
ENSG00000273164	NA	NA	-2.83	0.46	14.76	0.000122	0.00121	Yes

## Sheet: S8 DEG HC INFxSWM
Suplementary table S8: Differentially expressed genes between INF and SWM in HC samples
ensembl_gene_id	gene_biotype	external_gene_name	logFC	logCPM	LR	PValue	FDR	Significative
ENSG00000011426	protein_coding	ANLN	2.06	8.25	43.3	4.69e-11	6.15e-08	Yes
ENSG00000064666	protein_coding	CNN2	2.1	1.87	21.52	3.5e-06	0.00025	Yes
ENSG00000090104	protein_coding	RGS1	2.14	4.46	47.32	6.03e-12	1.23e-08	Yes
ENSG00000128645	protein_coding	HOXD1	2.17	1.43	18.64	1.58e-05	0.000749	Yes
ENSG00000160111	protein_coding	CPAMD8	2.22	3.66	40.9	1.6e-10	1.73e-07	Yes
ENSG00000162931	protein_coding	TRIM17	-2.04	3	28.1	1.15e-07	1.93e-05	Yes
ENSG00000172578	protein_coding	KLHL6	2.2	1.95	26.22	3.05e-07	4.25e-05	Yes
ENSG00000186204	protein_coding	CYP4F12	2.17	2.05	16.05	6.16e-05	0.00191	Yes
ENSG00000199347	snRNA	RNU5E-1	3.18	1.95	45.74	1.35e-11	2.25e-08	Yes
ENSG00000199568	snRNA	RNU5A-1	2.15	5.21	50.43	1.23e-12	4.53e-09	Yes
ENSG00000200156	snRNA	RNU5B-1	2.15	5.26	51.04	9.05e-13	4.16e-09	Yes
ENSG00000200320	snoRNA	SNORA63	2.04	4.92	48.88	2.72e-12	7.15e-09	Yes
ENSG00000200394	snoRNA	SNORA38B	2.46	0.64	21.14	4.28e-06	0.000297	Yes
ENSG00000200463	snoRNA	SNORD118	2.28	1.27	20.31	6.6e-06	0.000401	Yes
ENSG00000201098	misc_RNA	RNY1	2.88	8.79	69.66	7.05e-17	4.32e-13	Yes
ENSG00000202354	misc_RNA	RNY3	3.06	5.63	90.36	1.99e-21	1.83e-17	Yes
ENSG00000202538	snRNA	RNU4-2	2.34	9.46	47.34	5.97e-12	1.23e-08	Yes
ENSG00000207088	snoRNA	SNORA7B	2.16	1.97	25.23	5.1e-07	6.2e-05	Yes
ENSG00000207445	snoRNA	SNORD15B	2.14	4.36	48.89	2.71e-12	7.15e-09	Yes
ENSG00000208892	snoRNA	SNORA49	2.12	3.04	35.33	2.79e-09	1.46e-06	Yes
ENSG00000212588	snoRNA	SNORA26	2.02	1.01	15.53	8.12e-05	0.00236	Yes
ENSG00000224114	processed_pseudogene		2.25	0.96	18.03	2.18e-05	0.00095	Yes
ENSG00000224189	lncRNA	HAGLR	2.05	3.9	40.14	2.36e-10	2.28e-07	Yes
ENSG00000226496	lncRNA	LINC00323	2.23	0.99	12.02	0.000525	0.00901	Yes
ENSG00000238622	snoRNA	SNORD97	2.19	2.69	33.99	5.54e-09	2.34e-06	Yes
ENSG00000252316	misc_RNA	RNY4	3.22	5.97	110.12	9.23e-26	1.7e-21	Yes
ENSG00000254487	unprocessed_pseudogene		-2.22	0.87	9.91	0.00164	0.0205	Yes
ENSG00000264229	snRNA	RNU4ATAC	2.12	0.12	9.41	0.00215	0.0247	Yes
ENSG00000269028	protein_coding	MTRNR2L12	2.16	2.14	18.8	1.45e-05	0.000714	Yes
ENSG00000270103	lncRNA		2.16	3.3	34.13	5.15e-09	2.25e-06	Yes
ENSG00000274978	snRNA	RNU11	2.16	3.3	34.14	5.13e-09	2.25e-06	Yes
ENSG00000276710	transcribed_unprocessed_pseudogene	CSPG4P10	-2	1.69	12.23	0.00047	0.00834	Yes
ENSG00000277778	transcribed_unprocessed_pseudogene	PGM5P2	2.04	1.85	17.05	3.64e-05	0.00136	Yes
ENSG00000282989	processed_pseudogene	PDCL3P2	-2.25	0.92	10.37	0.00128	0.0172	Yes
ENSG00000285634	lncRNA		-2.18	1.86	18.94	1.35e-05	0.000678	Yes
ENSG00000285646	lncRNA		2.82	2.15	39.43	3.41e-10	2.61e-07	Yes
ENSG00000286647	lncRNA		-2.76	1.24	10.15	0.00144	0.0188	Yes
ENSG00000286671	lncRNA		-2.02	1.52	13.17	0.000284	0.00582	Yes
ENSG00000287372	lncRNA		2.28	1.33	17.43	2.99e-05	0.00119	Yes
ENSG00000136883	protein_coding	KIF12	-3.95	0.76	24.58	7.15e-07	8.16e-05	Yes
ENSG00000166592	protein_coding	RRAD	2.26	0.37	12.33	0.000447	0.00806	Yes
ENSG00000222489	snoRNA	SNORA79B	2	1.37	18.61	1.61e-05	0.000757	Yes
ENSG00000250933	processed_pseudogene	GAPDHP66	-2.29	1.1	12.29	0.000456	0.00818	Yes
ENSG00000251536	lncRNA		-2.33	1.34	16.41	5.1e-05	0.00168	Yes
ENSG00000288107	lncRNA		-2.27	1.38	15.72	7.36e-05	0.00219	Yes
ENSG00000137252	protein_coding	HCRTR2	-2.17	0.65	10.47	0.00121	0.0165	Yes
ENSG00000198883	protein_coding	PNMA5	-2.31	2.08	23.17	1.49e-06	0.000136	Yes
ENSG00000225110	protein_coding	PNMA6F	-2.05	2.44	22.46	2.15e-06	0.00018	Yes
ENSG00000226620	lncRNA	LINC00343	-2.04	3.11	30.71	3e-08	7.25e-06	Yes
ENSG00000230184	lncRNA	SMYD3-IT1	-2.08	0.99	7.8	0.00522	0.0474	Yes
ENSG00000230852	lncRNA	LINC02857	-2.05	0.74	8.29	0.00398	0.0389	Yes
ENSG00000240405	lncRNA	SAMMSON	2.25	0.99	17.95	2.26e-05	0.000976	Yes
ENSG00000253726	lncRNA		-2.14	1.69	12.09	0.000506	0.00878	Yes
ENSG00000287745	lncRNA		-2.11	0.94	10.16	0.00143	0.0188	Yes
ENSG00000050628	protein_coding	PTGER3	-2.14	2.89	31.54	1.96e-08	5.45e-06	Yes
ENSG00000065325	protein_coding	GLP2R	-2.16	2	22.66	1.93e-06	0.000166	Yes
ENSG00000165105	protein_coding	RASEF	-2.16	1.49	15.65	7.6e-05	0.00224	Yes
ENSG00000169884	protein_coding	WNT10B	-2.09	3.25	32.06	1.49e-08	4.5e-06	Yes
ENSG00000207392	snoRNA	SNORA20	2.11	1.52	22.18	2.48e-06	0.000201	Yes
ENSG00000239570	processed_pseudogene	SETP11	-3	0.68	15.36	8.88e-05	0.00252	Yes
ENSG00000286755	lncRNA		2.32	1.37	19.23	1.16e-05	0.00061	Yes
ENSG00000273164	NA	NA	-2.19	0.46	8.14	0.00432	0.0413	Yes

## Sheet: S9 DEG AD SUPxALL
Suplementary table S9: Differentially expressed genes between SUP and ALL in AD samples.
Significative genes with "Common" were also found differentially expressed in the respective comparison with the HC samples.
ensembl_gene_id	gene_biotype	external_gene_name	logFC	logCPM	PValue	FDR	Significative
ENSG00000006611	protein_coding	USH1C	4.32	3.36	2.06e-18	1.89e-14	Yes
ENSG00000026508	protein_coding	CD44	2.31	5.5	1.13e-13	4.16e-10	Yes
ENSG00000041982	protein_coding	TNC	2.57	5.03	1.76e-14	8.07e-11	Common
ENSG00000103710	protein_coding	RASL12	2.07	3.56	3.86e-08	2.09e-05	Yes
ENSG00000129757	protein_coding	CDKN1C	2.09	3.36	4.56e-08	2.33e-05	Yes
ENSG00000134817	protein_coding	APLNR	4.46	5.24	9.88e-32	1.82e-27	Common
ENSG00000140873	protein_coding	ADAMTS18	3.06	2.56	1.33e-09	1.53e-06	Yes
ENSG00000145423	protein_coding	SFRP2	2.91	3.09	7.35e-11	1.23e-07	Yes
ENSG00000160111	protein_coding	CPAMD8	2.33	3.66	7.71e-09	6.23e-06	Yes
ENSG00000162490	protein_coding	DRAXIN	2.42	0.87	0.000204	0.0155	Yes
ENSG00000186204	protein_coding	CYP4F12	4.08	2.05	7e-10	8.57e-07	Yes
ENSG00000187634	protein_coding	SAMD11	3.31	1.61	3.29e-07	9.9e-05	Yes
ENSG00000228408	lncRNA	AL031056.1	3.41	2.4	4.42e-12	1.35e-08	Yes
ENSG00000233670	protein_coding	PIRT	2.58	1.68	4.79e-05	0.00484	Yes
ENSG00000240583	protein_coding	AQP1	2.6	6.49	5.96e-17	3.65e-13	Yes
ENSG00000250424	protein_coding	AC004691.2	2.35	4.65	6.18e-12	1.62e-08	Yes
ENSG00000257585	lncRNA	LINC00609	2.15	3.59	3.03e-08	1.71e-05	Yes
ENSG00000275708	miRNA	MIR3648-1	2.25	4.07	3.93e-11	8.02e-08	Yes
ENSG00000277437	miRNA	FP671120.2	2.93	1.01	5.85e-06	0.000977	Common
ENSG00000287372	lncRNA	AL627316.1	3.82	1.33	4.52e-06	0.000813	Yes
ENSG00000137857	protein_coding	DUOX1	2.29	1.88	7.79e-05	0.00699	Yes
ENSG00000108785	unprocessed_pseudogene	HSD17B1P1	2.18	0.49	0.000611	0.0361	Yes
ENSG00000186529	protein_coding	CYP4F3	2.96	2.88	8.52e-12	1.96e-08	Yes
ENSG00000065325	protein_coding	GLP2R	2.09	2	1.41e-05	0.00187	Yes
ENSG00000223764	lncRNA	LINC02593	3.2	0.63	0.000286	0.0202	Yes
ENSG00000258483	lncRNA	LINC02251	3.94	0.55	6.62e-05	0.00606	Yes

[truncated: 18 more sheets: S10 DEG AD INFxALL, S11 DEG AD ALLxSWM, S12 DEG AD SUPxINF, S13 DEG AD SUPxSWM, S14 DEG AD INFxSWM, S15 GO AD SUPxALL, S16 GO AD INFxALL, S17 GO AD ALLxSWM, S18 GO AD SUPxSWM, S19 GO AD INFxSWM, S20 GO HC ALLxSWM, S21 GO HC SUPxSWM, S22 GO HC INFxSWM, S23 AD Common GO, S24 HC Common GO, S25 ALLxSWM HC∩AD, S26 SUPxSWM HC∩AD, S27 INFxSWM HC∩AD]
